# Supplementary material for: Metabolite Analysis of Jerusalem Artichoke (Helianthus tuberosus L.) Seedlings in Response to Polyethylene Glycol-Simulated Drought Stress
Source: Int J Mol Sci. 2021 Mar 24;22(7):3294. doi: 10.3390/ijms22073294 (PMC8037225; doi:10.3390/ijms22073294)
Supplement: Supplementary file 1 [file ijms-22-03294-s001.zip]

Archive with 10 entries (9 files):
- supplementary files/
- supplementary files/Figure S1.jpg
- supplementary files/Figure S2.jpg
- supplementary files/Figure S3.jpg
- supplementary files/Figure S4.tif
- supplementary files/Table S1.xlsx
- supplementary files/Table S2.xlsx
- supplementary files/Table S3.xls
- supplementary files/Table S4.xlsx
- supplementary files/Table S5.xlsx
