# Supplementary material for: Metabolite Analysis of Jerusalem Artichoke (Helianthus tuberosus L.) Seedlings in Response to Polyethylene Glycol-Simulated Drought Stress
Source: Int J Mol Sci. 2021 Mar 24;22(7):3294. doi: 10.3390/ijms22073294 (PMC8037225; doi:10.3390/ijms22073294)
Supplement: Supplementary file 1 [file ijms-22-03294-s001.zip › supplementary files/Table S1.xlsx]

## Sheet: Sheet1
Index	Q1 (Da)	Q3 (Da)	Molecular Weight (Da)	Formula	Ionization model	Compounds	Class I	Class II	CAS	Level	0h-1	0h-2	0h-3	18h-1	18h-2	18h-3	24h-1	24h-2	24h-3	36h-1	36h-2	36h-3	mix01	mix02	mix03	cpd_ID	kegg_map
pme3005	74.05	46.2	73.053	C3H7NO	[M+H]+	N,N-Dimethylformamide	Others	Others	25174	B	68703	67083	70323	485130	391940	476070	567540	630610	575910	308120	279140	425940	339950	372460	340830	C03134	--
pme2601	89	59	90.032	C3H6O3	[M-H]-	3-Hydroxypropanoic acid	Organic acids	Organic acids	503-66-2	B	2649.5	2335.3	2963.7	9571.5	4725.2	11120	9071.2	9975.3	12042	3929.3	8060.5	7353.8	7514.2	9900.7	7406.9	C01013	ko00240,ko00410,ko00640,ko01100,ko01200
Lmlp001319	91.09	55.05	90.068	C4H10O2	[M+H]+	2,3-Butanediol	Others	Saccharides and Alcohols	513-85-9	B	7134.7	4975.4	9294	24958	23141	20798	28133	30113	32392	14861	18207	23873	23687	18220	20346	C03044	ko00650
pma6298	96.04	68.05	95.04	C5H5NO	[M+H]+	3-Hydroxypyridine	Others	Others	109-00-2	B	26171	16457	35885	64061	59694	69161	11577	83122	42062	27077	73555	35198	45736	34929	48096	--	--
Lmqp000873	101.02	55.02	100.018	C4H4O3	[M+H]+	Succinic anhydride	Organic acids	Organic acids	108-30-5	A	2039350	2048900	2029800	1393600	2120300	1742800	1387700	1839600	1950600	1645100	2482300	2053400	1957200	1809500	1890300	--	--
mws4052	102.05	56.05	101.048	C4H7NO2	[M+H]+	1-Aminocyclopropane-1-carboxylic acid	Others	Others	22059-21-8	B	210050	213580	206520	359800	288180	372650	401130	396040	397050	279910	278110	395090	407640	320710	325680	C01234	ko00270,ko01100,ko01110
pme3033	104.07	86	103.063	C4H9NO2	[M+H]+	N,N-Dimethylglycine	Amino acids and derivatives	Amino acids and derivatives	1118-68-9	B	573925	635080	512770	880600	818910	676060	993910	1076300	1023600	814260	866030	694470	705630	792600	721460	C01026	ko00260,ko01100
pme3017	104.07	58	103.063	C4H9NO2	[M+H]+	2-Aminoisobutyric acid*	Amino acids and derivatives	Amino acids and derivatives	62-57-7	B	4590350	4927800	4252900	5714700	4965100	4776700	4754900	5888000	6222800	5758800	5716100	4997500	4958900	5130900	5021300	C03665	--
pme3011	104.07	68.8	103.063	C4H9NO2	[M+H]+	γ-Aminobutyric acid*	Organic acids	Organic acids	20791	B	700210	727110	673310	1234600	1237500	913740	1533600	1605100	1369900	1081900	1255700	895810	1025300	936690	1006800	C00334	ko00250,ko00330,ko00410,ko00650,ko00760,ko01100
mws0576	103.04	59.1	104.047	C4H8O3	[M-H]-	3-Hydroxybutyrate	Organic acids	Organic acids	300-85-6	B	755050	847960	662140	1039000	1498800	1962800	2434700	2083000	2056300	1280400	1467300	2542400	1620200	1873400	1754400	--	--
pme1975	103	59	104.06	C3H4O4	[M-H]-	Malonic acid	Organic acids	Organic acids	141-82-2	B	779380	878790	679970	1241600	1602500	2131500	2611200	2298000	2174300	1416000	1598500	2648300	1685500	1893000	1893500	C00383	ko00061,ko00240,ko00410,ko01100,ko01212
pme0010	106	60	105.043	C3H7NO3	[M+H]+	L-Serine	Amino acids and derivatives	Amino acids and derivatives	56-45-1	B	360860	406100	315620	848910	632980	742510	1183200	1086100	1333900	848770	873910	716710	1070200	766230	872260	C00065	ko00260,ko00261,ko00270,ko00460,ko00600,ko00630,ko00920,ko00970,ko00998,ko00999,ko01100,ko01110,ko01200,ko01230,ko01502,ko02010
Hmbp000904	107.05	77.03	106.041	C7H6O	[M+H]+	Benzaldehyde	Others	Others	100-52-7	A	176830	167690	185970	356110	281080	370400	424680	554150	515490	294970	290810	434240	320980	372460	328870	C00261	ko01100
mws0601	110.02	66	111.032	C5H5NO2	[M-H]-	Pyrrole-2-carboxylic acid	Others	Others	634-97-9	B	19644.5	11806	27483	67343	51419	75746	57584	92597	58013	21626	47218	38689	32146	45375	43805	C05942	ko00330
mws0255	112.05	95	111.043	C4H5N3O	[M+H]+	Cytosine	Nucleotides and derivatives	Nucleotides and derivatives	71-30-7	B	136265	132150	140380	226800	139290	202430	182560	255190	180590	90533	167460	108860	146390	160570	170040	C00380	ko00240,ko01100
pme2122	112.09	95	111.08	C5H9N3	[M+H]+	Histamine	Amino acids and derivatives	Amino acids and derivatives	51-45-6	B	118295	113910	122680	187010	121650	152910	160110	234520	160030	100030	153220	106880	141780	147460	141350	C00388	ko00340,ko01100,ko01110
mws0177	111.01	67	112.016	C5H4O3	[M-H]-	2-Furanoic acid	Organic acids	Organic acids	88-14-2	B	79087	63624	94550	356600	255220	346810	162010	299910	258470	104370	181360	102620	157700	171180	165850	C01546	ko01100
pme0257	111.02	80	112.027	C4H4N2O2	[M-H]-	Uracil	Nucleotides and derivatives	Nucleotides and derivatives	66-22-8	B	234875	181290	288460	248880	229910	296630	192250	254490	221670	277180	338880	290710	220630	285070	278790	C00106	ko00240,ko00410,ko00770,ko01100
pme0275	115.05	97	115.04	C5H7O3-	[M]-	4-Oxopentanoate	Organic acids	Organic acids	123-76-2	B	15504	12687	18321	31415	20479	30447	32547	28405	30252	22657	27717	29720	22834	26185	23744	--	--
pme0006	116.07	70.1	115.063	C5H9NO2	[M+H]+	L-Proline	Amino acids and derivatives	Amino acids and derivatives	147-85-3	A	392255	342140	442370	609130	624260	707350	891690	956510	753250	832150	533790	910770	1030300	915630	1045800	C00148	ko00330,ko00332,ko00970,ko01100,ko01110,ko01230,ko02010
mws0376	115	71	116.011	C4H4O4	[M-H]-	Fumaric acid	Organic acids	Organic acids	110-17-8	B	2206950	2084100	2329800	3762800	3450300	4666200	6260000	5660600	5524600	3699900	4903500	6482200	4190700	4630300	4626700	C00122	ko00020,ko00190,ko00220,ko00250,ko00350,ko00360,ko00620,ko00650,ko00760,ko01100,ko01110,ko01200
mws0823	115.04	71	116.047	C5H8O3	[M-H]-	3-Methyl-2-Oxobutanoic acid	Organic acids	Organic acids	759-05-7	B	63247	55381	71113	145580	107150	118140	172600	127480	146020	115550	139790	116400	115450	115860	114470	C00141	ko00280,ko00290,ko00770,ko00966,ko01100,ko01110,ko01210,ko01230
pmb1096	118.07	91	117.058	C8H7N	[M+H]+	Indole	Alkaloids	Plumerane	120-72-9	B	163475	147420	179530	146480	111930	154100	174720	211910	245210	175610	145750	168090	155930	149360	160480	C00463	ko00380,ko00400,ko00402,ko01100,ko01110
mws0256	118.09	72.1	117.079	C5H11NO2	[M+H]+	L-Valine	Amino acids and derivatives	Amino acids and derivatives	72-18-4	B	3669650	3498600	3840700	8766800	7706400	9779800	8466300	10908000	12100000	9851900	7719100	12095000	9444300	9027800	9452400	C00183	ko00280,ko00290,ko00460,ko00770,ko00966,ko00970,ko01100,ko01110,ko01210,ko01230,ko02010
mws0191	118.09	59	117.079	C5H11NO2	[M+H]+	Betaine	Alkaloids	Alkaloids	107-43-7	A	589555	578910	600200	207500	397390	398860	223910	249870	290540	436240	232080	568920	456820	438440	477500	C00719	ko00260,ko01100,ko02010
pme0120	118.09	101	117.079	C5H11NO2	[M+H]+	5-Aminovaleric acid	Amino acids and derivatives	Amino acids and derivatives	660-88-8	B	35096.5	19916	50277	55184	73012	59852	55395	70579	60455	47410	66529	69465	55638	64041	58789	C00431	ko00310,ko00330,ko01100
pme1730	117	59	118.027	C4H6O4	[M-H]-	D-Erythronolactone	Organic acids	Organic acids	15667-21-7	B	212040	279210	144870	56340	82664	55022	43327	44097	46003	94224	78967	111750	83762	105890	96663	--	--
mws0192	117.02	73	118.027	C4H6O4	[M-H]-	Succinic acid*	Organic acids	Organic acids	110-15-6	A	3810050	3987700	3632400	3073300	4634200	3787300	2521100	3633100	3504100	3616700	5184000	2931200	2979500	3525800	3591100	C00042	ko00020,ko00190,ko00250,ko00310,ko00350,ko00360,ko00620,ko00630,ko00640,ko00650,ko00760,ko00920,ko01100,ko01110,ko01200
mws0470	117.02	73	118.027	C4H6O4	[M-H]-	Methylmalonic acid*	Organic acids	Organic acids	516-05-2	B	3740450	3771500	3709400	2903800	4516700	3599100	2370400	3500300	3426100	3202600	5347800	3035900	2995300	3412900	3420900	C02170	ko00240,ko00280,ko00640,ko01100
mws0147	117.06	59	118.063	C5H10O3	[M-H]-	3-Hydroxy-3-methyl butyric acid	Organic acids	Organic acids	625-08-1	B	104354	99797	108910	150780	137080	174690	172240	188670	211360	153020	160420	169010	140790	170560	150460	--	--
pme3096	118	74	119.022	C3H5NO4	[M-H]-	Aminomalonic acid	Organic acids	Organic acids	1068-84-4	B	5299000	5484000	5114000	3918800	6611700	5584500	4292100	5097600	5527100	4974200	7055900	5318800	4595200	5207200	5465600	C00872	--
mws0671	120.07	74.1	119.058	C4H9NO3	[M+H]+	L-Homoserine*	Organic acids	Organic acids	672-15-1	B	844615	849930	839300	2272000	1672400	2005200	2428500	2893100	2713400	1915600	1927800	2275000	2348600	1854100	1788300	C00263	ko00260,ko00270,ko00300,ko00920,ko01100,ko01110,ko01230
mws0230	120.07	74	119.058	C4H9NO3	[M+H]+	L-Threonine*	Amino acids and derivatives	Amino acids and derivatives	72-19-5	B	819530	773740	865320	2065100	1778900	1888300	2502600	2815400	2462600	1893500	1848900	2465400	1951700	1757600	1803900	C00188	ko00260,ko00261,ko00290,ko00860,ko00970,ko01100,ko01110,ko01230,ko02010
pmp001287	120.08	103.05	119.073	C8H9N	[M+H]+	N-Benzylmethylene isomethylamine	Alkaloids	Alkaloids	-	A	7169600	7807400	6531800	18083000	16176000	20121000	16677000	22510000	22567000	15453000	14958000	18858000	16142000	16433000	17197000	--	--
pma0134	121.04	93.06	120.042	C4H8O4	[M+H]+	D-(-)-Threose	Others	Saccharides and Alcohols	95-43-2	B	6211	9	12413	4954	7555.9	11151	9573.4	7391.4	7706.3	6307.6	4815.8	11379	7790	9352.8	9641.8	C06463	--
pmb0069	122	105	121	C7H7NO	[M+H]+	Benzamide	Others	Others	55-21-0	B	26268	20194	32342	92802	106290	212110	35544	118660	58549	73741	98922	165930	108030	89548	103310	C09815	--
pme0195	120.02	62	121.02	C3H7NO2S	[M-H]-	L-Cysteine	Amino acids and derivatives	Amino acids and derivatives	52-90-4	B	22125.5	18763	25488	16850	33111	26031	40880	25892	27583	29284	25267	37229	16554	28414	28480	C00097	ko00260,ko00270,ko00332,ko00430,ko00460,ko00480,ko00730,ko00770,ko00920,ko00970,ko01100,ko01110,ko01200,ko01230,ko04122
mws0491	122.1	105	121.089	C8H11N	[M+H]+	Phenethylamine	Others	Others	64-04-0	B	123588	91717	155460	505070	540220	892660	172140	655260	277100	317480	463880	712470	426310	442520	455710	C05332	ko00360,ko01100
mws0628	121.03	92	122.037	C7H6O2	[M-H]-	4-Hydroxybenzaldehyde	Phenolic acids	Phenolic acids	123-08-0	A	367465	337810	397120	353040	408810	428280	456480	446370	404410	353210	344650	516450	422310	451370	414870	C00633	ko01100
pme0241	123.04	79	122.037	C7H6O2	[M+H]+	Benzoic acid	Phenolic acids	Phenolic acids	65-85-0	B	55779	51270	60288	81090	121800	78981	51475	90803	70040	52956	90510	65658	95034	117700	100290	C00180	ko00360,ko01100,ko01110
mws0133	123.06	79.9	122.048	C6H6N2O	[M+H]+	Nicotinamide	Others	Vitamin	98-92-0	A	2048100	1909600	2186600	2361200	2199800	2827700	2076500	3027400	2497700	1897800	2156400	2608400	2308300	2477200	2230000	C00153	ko00760,ko01100
pme2134	121	59	122.058	C4H10O4	[M-H]-	Threitol	Others	Saccharides and Alcohols	7541-59-5	B	522895	486540	559250	1107200	909460	617330	424560	444090	635590	803660	1030800	631370	431230	530430	486790	C16884	--
pme1216	122.03	78	123.032	C6H5NO2	[M-H]-	2-Picolinic acid*	Organic acids	Organic acids	98-98-6	B	42383	46822	37944	31828	40809	40145	32277	51027	34309	33821	37603	33685	34263	40677	31884	C10164	ko00380,ko01100
pme0490	124.04	78	123.032	C6H5NO2	[M+H]+	Nicotinic acid*	Others	Vitamin	59-67-6	B	137970	147860	128080	104960	118160	123150	136990	156540	133030	90243	105010	103320	128760	96981	121630	C00253	ko00760,ko00960,ko01100,ko01110
mws0982	126.1	68	125.095	C6H11N3	[M+H]+	1-Methylhistamine	Others	Others	6481-48-7	B	5348.7	5048.9	5648.5	14752	7289.7	7665.6	8708.6	12310	9670.6	11868	15268	7245.1	5899.1	6783.7	8967.5	--	--
pmb0302	126.1	96	125.1	C2H8NO3P	[M+H]+	2-Aminoethylphosphonate	Lipids	Glycerol ester	2041-14-7	B	36946.5	34338	39555	41383	46157	45611	23428	38434	31929	29868	29956	35634	43199	37281	36669	C03557	ko00440,ko01100,ko02010
Wmhn001892	125	79	126.032	C6H6O3	[M-H]-	Pyrogallic acid	Phenolic acids	Phenolic acids	87-66-1	B	315640	267230	364050	243640	270290	247470	265200	299970	449760	420920	225870	347980	331410	441360	380990	C01108	--
pmp001086	127.04	97	126.032	C6H6O3	[M+H]+	5-Hydroxymethylfurfural	Phenolic acids	Phenolic acids	67-47-0	B	80003	62023	97983	68084	58625	39092	74648	90965	58879	45033	67586	50860	65201	41606	78955	C11101	--
mws0251	127.05	110	126.043	C5H6N2O2	[M+H]+	Thymine	Nucleotides and derivatives	Nucleotides and derivatives	65-71-4	B	185720	106420	265020	361770	295300	387030	232820	455370	277810	157270	356980	260360	249750	272800	253470	C00178	ko00240,ko01100
mws0263	128.04	82.03	129.043	C5H7NO3	[M-H]-	L-PyroglutamicAcid	Amino acids and derivatives	Amino acids and derivatives	98-79-3	A	7643.9	7257.4	8030.4	12668	4623.7	13505	4356.6	12682	9770.1	12362	10936	9686.1	10267	6902.6	8439	C01879	ko00480,ko01100
Rfmb319	130.09	84.08	129.079	C6H11NO2	[M+H]+	Pipecolic acid	Amino acids and derivatives	Amino acids and derivatives	4043-87-2	B	1080720	1195300	966140	1134400	782510	1007500	1201300	1077600	1026300	1219900	2359400	1056400	1041800	1157300	1185000	C00408	ko00310,ko00960,ko01100,ko01110
mws0425	129.02	85	130.027	C5H6O4	[M-H]-	Citraconic acid	Organic acids	Organic acids	498-23-7	B	56419	45887	66951	131210	172500	198200	97520	210870	130250	72776	147690	126450	118320	119760	131860	C02226	ko00290,ko00660,ko01100,ko01210
mws0216	132.07	86	131.058	C5H9NO3	[M+H]+	Trans-4-Hydroxy-L-proline	Amino acids and derivatives	Amino acids and derivatives	51-35-4	B	17904500	18460000	17349000	35961000	29748000	37835000	33854000	38371000	38391000	39511000	34448000	46020000	32682000	36698000	25357000	C01157	ko00330,ko01100,ko02010
mws0258	132.1	86	131.095	C6H13NO2	[M+H]+	L-Isoleucine*	Amino acids and derivatives	Amino acids and derivatives	73-32-5	A	974125	911150	1037100	1746000	1497400	1912700	1716600	2029400	1908600	2052200	1592900	2481400	1929100	1903200	2053300	C00407	ko00280,ko00290,ko00460,ko00960,ko00966,ko00970,ko01100,ko01110,ko01210,ko01230,ko02010
pme0274	132.1	69	131.095	C6H13NO2	[M+H]+	6-Aminocaproic acid	Organic acids	Organic acids	60-32-2	B	5506600	5631400	5381800	10717000	9469700	12239000	10144000	11841000	12398000	14006000	11176000	15463000	10549000	11648000	8590400	C02378	ko01100
pmp001198	132.1	57.1	131.095	C6H13NO2	[M+H]+	6-Deoxyfagomine	Alkaloids	Alkaloids	197449-09-5	A	4891950	4813200	4970700	8495300	7449800	9666500	8398200	9414600	9880600	10036000	8080400	11514000	9820200	8678600	9176800	--	--
mws0227	132.1	86.2	131.095	C6H13NO2	[M+H]+	L-Leucine*	Amino acids and derivatives	Amino acids and derivatives	61-90-5	A	1094500	1072500	1116500	1873600	1685200	2155800	1916400	2135300	2169900	2208300	1835500	2569500	2269000	2106600	2303800	C00123	ko00280,ko00290,ko00966,ko00970,ko01100,ko01110,ko01210,ko01230,ko02010
pme0243	131.04	87	132.042	C5H8O4	[M-H]-	Glutaric acid*	Organic acids	Organic acids	110-94-1	B	246415	256910	235920	356030	312800	404000	527980	488050	588110	314490	395520	371150	428520	490860	486610	C00489	ko00071,ko00310,ko01100
mws0473	131.03	87	132.042	C5H8O4	[M-H]-	2-Methylsuccinic acid*	Organic acids	Organic acids	498-21-5	B	240280	322650	157910	99083	118880	164930	190740	236320	213510	173730	194630	262770	178180	221760	189010	--	--
mws0001	133.06	74	132.054	C4H8N2O3	[M+H]+	L-Asparagine	Amino acids and derivatives	Amino acids and derivatives	70-47-3	A	532375	567080	497670	4606200	2698400	4080600	7153300	12953000	10801000	4310500	5190900	7303400	5762600	4026200	4718100	C00152	ko00250,ko00460,ko00970,ko01100,ko01110,ko01230
mws0972	131.07	85	132.079	C6H12O3	[M-H]-	6-Hydroxyhexanoic acid*	Organic acids	Organic acids	1191-25-9	B	46483	67394	25572	79024	77755	75864	92039	154150	150460	109050	127510	103970	85693	106820	85845	C06103	--
Lmrn002746	131.07	85.07	132.079	C6H12O3	[M-H]-	2-Hydroxy-4-methylpentanoic acid*	Organic acids	Organic acids	498-36-2	A	559605	546050	573160	619870	596800	689760	722980	701830	763890	710520	765100	809050	631590	736550	699090	--	--
mws0341	131.07	85	132.079	C6H12O3	[M-H]-	(S)-(-)-2-Hydroxyisocaproic acid*	Organic acids	Organic acids	13748-90-8	A	360485	254700	466270	352770	272960	273140	287720	318720	364470	442210	505550	277620	272480	301110	326790	--	--
pme2527	133	116	132.09	C5H12N2O2	[M+H]+	L-Ornithine	Amino acids and derivatives	Amino acids and derivatives	70-26-8	B	22016.5	24246	19787	9	8377.2	13159	9	9	5233.5	28298	24117	26792	18318	23521	14246	C00077	ko00220,ko00330,ko00472,ko00480,ko00998,ko00999,ko01100,ko01110,ko01210,ko01230,ko02010
mws0219	132.03	88	133.038	C4H7NO4	[M-H]-	L-Aspartic Acid	Amino acids and derivatives	Amino acids and derivatives	56-84-8	A	4893000	5493700	4292300	3027000	3409600	3441200	2936200	5006500	4408900	4593800	4571100	5134000	3886300	4415200	4455400	C00049	ko00220,ko00250,ko00260,ko00261,ko00270,ko00300,ko00340,ko00410,ko00460,ko00710,ko00760,ko00770,ko00970,ko01100,ko01110,ko01200,ko01210,ko01230,ko02010
mws0275	133.01	71	134.022	C4H6O5	[M-H]-	L-(-)-Malic acid	Organic acids	Organic acids	636-61-3	A	9052400	10002000	8102800	9029000	8445700	11573000	10703000	13519000	12390000	9589400	14306000	12721000	10678000	11289000	12147000	C00149	ko00020,ko00620,ko00630,ko00710,ko01100,ko01110,ko01200
pme0040	136.06	119	135.054	C5H5N5	[M+H]+	Adenine	Nucleotides and derivatives	Nucleotides and derivatives	73-24-5	A	16397000	18188000	14606000	12892000	10400000	14531000	15421000	17998000	13153000	10027000	11115000	13574000	17275000	17613000	16672000	C00147	ko00230,ko00908,ko01100
pme0033	137.05	119	136.039	C5H4N4O	[M+H]+	Hypoxanthine	Nucleotides and derivatives	Nucleotides and derivatives	68-94-0	B	80921	87207	74635	50434	46822	62221	83340	81807	66364	50763	48444	54808	77568	78184	85993	C00262	ko00230,ko01100
Hmbn002174	135.05	120.02	136.053	C8H8O2	[M-H]-	4-Hydroxyacetophenone	Phenolic acids	Phenolic acids	99-93-4	B	2211.85	2417.1	2006.6	12455	4041.1	7206.1	40938	50472	42854	6008.4	12890	8446.7	10497	9230.9	11219	C10700	ko01100
mws1336	138.06	120	137.048	C7H7NO2	[M+H]+	4-Aminobenzoic acid	Phenolic acids	Phenolic acids	150-13-0	B	6187.5	9	12366	17667	9	16426	11660	19358	14038	13218	12449	9217.7	7678.3	15682	12841	C00568	ko00790,ko01100
pme2268	138.05	94.07	137.048	C7H7NO2	[M+H]+	Trigonelline	Alkaloids	Alkaloids	535-83-1	A	13740000	13562000	13918000	22120000	17067000	20211000	23019000	24387000	22062000	15803000	19727000	15352000	18175000	17503000	17550000	C01004	ko00760
pme1002	138.09	103	137.084	C8H11NO	[M+H]+	L-Tyramine	Amino acids and derivatives	Amino acids and derivatives	51-67-2	B	164185	220600	107770	119010	122270	127150	113260	118750	114120	146480	122220	210800	145760	153760	156530	C00483	ko00350,ko00950,ko01100,ko01110
pma0948	138.09	121.1	137.091	C8H11NO	[M+H]+	Phenylethanolamine	Others	Others	7568-93-6	B	94595.5	122950	66241	72948	75922	71871	69167	83081	87544	70041	69503	104510	97523	103810	88258	C02735	--
Lmgn001670	137.03	108.02	138.032	C7H6O3	[M-H]-	Salicylic acid	Phenolic acids	Phenolic acids	69-72-7	A	2699150	2898300	2500000	2821900	3068200	2996400	2879900	2726600	2892700	2787300	2485900	3034500	2520100	2972300	2800200	C00805	ko00360,ko01100,ko01110,ko04075
pme2482	139.04	92.8	138.032	C7H6O3	[M+H]+	Protocatechuic aldehyde	Phenolic acids	Phenolic acids	139-85-5	A	1715550	1732100	1699000	1694600	1786100	1813300	1526000	1532800	1810800	1523300	1398100	1770900	1613900	1663800	1604500	C16700	ko00950
mws0749	137.02	93	138.032	C7H6O3	[M-H]-	4-Hydroxybenzoic acid	Phenolic acids	Phenolic acids	99-96-7	A	1320450	1049200	1591700	1853700	2043500	2184500	1304400	1876200	1485900	1532100	1863600	1887500	1511700	1888300	1728200	C00156	ko00130,ko00790,ko01100,ko01110
mws2368	137.06	119.05	138.068	C8H10O2	[M-H]-	Tyrosol	Phenolic acids	Phenolic acids	501-94-0	B	336895	324170	349620	356380	403420	369850	377760	360150	351300	356410	317740	405940	329570	347020	339930	C06044	ko00350,ko01100
mws0704	140.01	78.96	141.019	C2H8NO4P	[M-H]-	O-Phosphorylethanolamine	Others	Others	1071-23-4	B	7087.55	7142.9	7032.2	18718	13853	17616	34929	41509	42313	7446.2	10516	11106	19046	19383	18903	C00346	ko00564,ko00600,ko01100
pma2987	142.1	124.09	141.09	C6H11N3O	[M+H]+	Histidinol	Others	Others	501-28-0	B	12984000	12385000	13583000	11871000	11832000	10834000	12182000	13148000	13161000	14094000	15230000	11606000	12580000	13547000	12778000	C00860	ko00340,ko01100,ko01110,ko01230
pmb0764	144.05	113.2	143.04	C6H9NOS	[M+H]+	4-Methyl-5-thiazoleethanol	Others	Others	137-00-8	B	265290	186840	343740	228780	240010	347280	121350	309250	264570	200310	299810	334100	235290	254730	251180	C04294	ko00730,ko01100
Rfmb320	144.1	84.08	143.095	C7H13NO2	[M+H]+	1,2-N-Methylpipecolic acid	Amino acids and derivatives	Amino acids and derivatives	7730-87-2	B	102796	87423	118170	127830	68794	110500	84120	81558	164320	112430	127920	141490	109360	125380	120210	--	--
Rfmb318	144.1	84.08	144.092	C7H14NO2+	[M]+	D-Proline betaine	Amino acids and derivatives	Amino acids and derivatives	1195-94-4	B	51711	51316	52106	52771	65155	62734	56430	58779	72640	70946	67726	71231	60030	52893	63035	C21514	--
pme3351	144.1	126	145.074	C6H11NO3	[M-H]-	Allysine(6-Oxo DL-Norleucine)	Others	Others	1962-83-0	B	158655	138780	178530	135590	135380	164410	109060	176830	177240	178530	353060	217910	137760	153060	141370	C04076	ko00300,ko00310,ko00960,ko01100,ko01110,ko01230
pme0295	146.08	86	145.074	C6H11NO3	[M+H]+	4-Acetamidobutyric acid	Organic acids	Organic acids	3025-96-5	B	577330	500310	654350	935390	862930	1037400	667380	831420	847860	1250600	1331800	1209600	930660	1056900	1156700	C02946	ko00330,ko01100
mws0567	146.09	87	145.085	C5H11N3O2	[M+H]+	4-Guanidinobutyric acid	Organic acids	Organic acids	463-00-3	A	1020325	934250	1106400	1689800	1183400	1458900	1857600	2082200	2043400	1342600	1817100	989210	1318800	1407100	1301000	C01035	ko00330,ko01100
pme2380	145.01	101	146.022	C5H6O5	[M-H]-	α-Ketoglutaric acid	Organic acids	Organic acids	328-50-7	B	642385	717270	567500	533130	1270300	893060	842100	708390	637140	590430	968660	886760	743280	849730	826980	C00026	ko00020,ko00040,ko00053,ko00220,ko00250,ko00300,ko00310,ko00340,ko00430,ko00630,ko00650,ko00660,ko01100,ko01110,ko01200,ko01210,ko01230
Wmzn000227	145.06	109.04	146.058	C6H10O4	[M-H]-	2,2-Dimethylsuccinic acid	Phenolic acids	Phenolic acids	-	B	17943.5	19047	16840	35039	20745	31033	28990	32235	36209	27207	28961	32512	21139	21685	29788	--	--
mws0208	145.05	101	146.058	C6H10O4	[M-H]-	Adipic Acid*	Organic acids	Organic acids	124-04-9	B	180705	199580	161830	260140	178100	287450	561630	724130	819750	291270	270520	343970	286110	350580	310820	C06104	ko01100
mws0924	145.05	101	146.058	C6H10O4	[M-H]-	2-Methylglutaric acid*	Organic acids	Organic acids	617-62-9	B	186815	205100	168530	267190	199670	273760	593820	758630	782570	330420	270280	378400	339880	353650	390180	--	--
pma6281	145.06	101.06	146.06	C6H10O4	[M-H]-	Methylglutaric acid*	Organic acids	Organic acids	18069-17-5	B	3837.75	3246.6	4428.9	7703.2	4851	6867.4	4129	11119	10987	6121.6	9212.1	6008.2	8843.7	5138	5081.2	--	--
pme0193	147.08	84	146.069	C5H10N2O3	[M+H]+	L-Glutamine	Amino acids and derivatives	Amino acids and derivatives	56-85-9	B	1976400	2106300	1846500	3621600	4018300	4854700	2590900	3512600	3282900	4888700	3351300	7114300	3856800	4165200	4144100	C00064	ko00220,ko00230,ko00240,ko00250,ko00630,ko00910,ko00970,ko01100,ko01230,ko02010
pme0026	147.11	84	146.106	C6H14N2O2	[M+H]+	L-Lysine	Amino acids and derivatives	Amino acids and derivatives	56-87-1	B	2132850	2276200	1989500	3794200	4493400	5305800	2837000	3809200	3550400	5339100	3780400	7587800	4119800	4525900	4397700	C00047	ko00300,ko00310,ko00780,ko00960,ko00970,ko01100,ko01110,ko01210,ko01230,ko02010
pme0014	148.06	84	147.053	C5H9NO4	[M+H]+	L-Glutamic acid	Amino acids and derivatives	Amino acids and derivatives	56-86-0	A	20270000	21966000	18574000	36137000	31742000	36152000	33681000	31679000	33441000	26488000	25912000	39482000	34660000	33237000	32105000	C00025	ko00220,ko00250,ko00330,ko00332,ko00340,ko00430,ko00480,ko00630,ko00650,ko00660,ko00860,ko00910,ko00970,ko00998,ko01100,ko01110,ko01200,ko01210,ko01230,ko02010
mws1050	148.06	88	147.053	C5H9NO4	[M+H]+	O-Acetylserine	Amino acids and derivatives	Amino acids and derivatives	5147-00-2	B	290440	287320	293560	345670	246390	278510	332920	369930	370380	238370	359110	252050	307380	280800	275920	C00979	ko00270,ko00908,ko00920,ko00998,ko01100,ko01110,ko01200,ko01230,ko04122
pmb2826	147	87.1	148	C5H8O5	[M-H]-	Citramalate	Organic acids	Organic acids	2306-22-1	B	132706	184140	81272	94336	227070	225420	157990	173750	164180	103430	86832	164960	143040	169390	197070	C00815	--
pmp001285	149.02	65.04	148.016	C8H4O3	[M+H]+	Phthalic anhydride	Phenolic acids	Phenolic acids	85-44-9	A	5176150	5418900	4933400	4215300	3928100	4002100	6078700	6048000	6016700	4506200	4543000	4905600	5293800	5203300	5215100	--	--
mws2213	147.05	77.01	148.052	C9H8O2	[M-H]-	Cinnamic acid	Phenolic acids	Phenolic acids	140-10-3	B	1747.9	1206.2	2289.6	10642	5416.1	11622	9849.3	8868.7	6779.6	2833.2	3330.8	2893.8	4179.9	6030	3496.7	C00423	ko00130,ko00360,ko00940,ko00999,ko01100,ko01110
pme3154	147.07	59	148.074	C6H12O4	[M-H]-	(Rs)-Mevalonic acid	Organic acids	Organic acids	150-97-0	B	18734.5	18596	18873	19343	22078	23878	37854	34857	29488	17802	21720	24916	20043	27413	34554	--	--
pme1210	150.06	61	149.051	C5H11NO2S	[M+H]+	L-Methionine	Amino acids and derivatives	Amino acids and derivatives	63-68-3	A	596010	607980	584040	1049900	628990	804590	2200500	1708800	1811900	759430	680140	804330	1127400	970540	1182500	C00073	ko00270,ko00966,ko00970,ko01100,ko01110,ko01210,ko01230
mws0847	150.08	133	149.07	C6H7N5	[M+H]+	1-Methyladenine	Nucleotides and derivatives	Nucleotides and derivatives	5142-22-3	B	44322.5	30913	57732	68960	66106	75983	76343	102330	88285	49864	52559	54351	62049	64153	70630	C02216	--
mws0262	149.01	87	150.016	C4H6O6	[M-H]-	L-Tartaric acid	Organic acids	Organic acids	87-69-4	B	6426200	5754700	7097700	5568900	7229000	6954300	6681600	5892700	5971700	6276800	4791800	7006400	5223800	6287900	6167600	C00898	ko00630,ko01100
mws0489	149.02	77	150.032	C8H6O3	[M-H]-	Benzoylformic acid	Organic acids	Organic acids	611-73-4	B	1950.05	9	3891.1	20986	9802.8	17982	5784.1	16554	5047.1	5360	7557.9	16693	12477	5308.4	15416	C02137	ko00360,ko01100
mws1499	149.05	59.01	150.053	C5H10O5	[M-H]-	D-(-)-Arabinose	Others	Saccharides and Alcohols	10323-20-3	B	12021000	11407000	12635000	11754000	13229000	11347000	9252700	8425200	9241400	12899000	10820000	10514000	8838400	10211000	10388000	C00216	--
pme1109	152.06	135	151.049	C5H5N5O	[M+H]+	Guanine*	Nucleotides and derivatives	Nucleotides and derivatives	73-40-5	B	721050	478670	963430	891400	1040000	1159600	464290	1194900	802610	686390	1007400	669390	806700	729520	855350	C00242	ko00230,ko01100
pme0183	152.06	135	151.049	C5H5N5O	[M+H]+	2-Hydroxy-6-aminopurine*	Nucleotides and derivatives	Nucleotides and derivatives	3373-53-3	B	141895	100760	183030	205470	196170	202280	152000	283350	177920	146130	207330	159490	158020	169360	165960	--	--
pme0256	151.03	151	152.033	C5H4N4O2	[M-H]-	Xanthine	Nucleotides and derivatives	Nucleotides and derivatives	69-89-6	B	669340	558940	779740	584140	722780	649610	802540	622010	750670	608270	545210	769980	585160	648370	720670	C00385	ko00230,ko00232,ko01100,ko01110
mws0145	151.04	93	152.047	C8H8O3	[M-H]-	2-Methoxybenzoic acid	Phenolic acids	Phenolic acids	529-75-9	B	8173.35	7766.5	8580.2	50777	20457	54227	97566	124050	88144	43832	60350	37678	43319	46953	45985	--	--
mws0458	151.04	136	152.047	C8H8O3	[M-H]-	Vanillin	Phenolic acids	Phenolic acids	121-33-5	B	79180.5	74750	83611	69553	96691	123490	263990	199430	183810	71951	78472	244040	143290	168700	120470	C00755	ko00999,ko01100,ko01110
Hmbn002645	151.04	135.01	152.048	C8H8O3	[M-H]-	3,4-Dihydroxyacetophenone	Phenolic acids	Phenolic acids	1197-09-7	B	3325.05	2188.4	4461.7	5656.8	6968.2	8346.1	2562.3	7561.5	4296.1	3235.5	4380.7	5595.1	4586.9	4835.8	5202.8	--	--
mws0213	151.06	71	152.068	C5H12O5	[M-H]-	Ribitol*	Others	Saccharides and Alcohols	488-81-3	B	1403000	1440200	1365800	1479300	1459500	1471600	1254400	1303400	1431000	1645800	1413700	1427500	1221400	1300300	1368200	C00474	ko00040,ko00740,ko01100
pme0513	151.06	59	152.068	C5H12O5	[M-H]-	Xylitol*	Others	Saccharides and Alcohols	87-99-0	B	198595	214450	182740	228610	211040	182660	154360	180730	197690	193740	227470	188930	161880	173380	188380	C00379	ko00040,ko01100,ko02010
mws0437	151.06	71	152.068	C5H12O5	[M-H]-	D-Arabitol*	Others	Saccharides and Alcohols	488-82-4	B	457040	372880	541200	590100	559450	529090	405860	373730	492230	540770	496930	458390	421070	473460	493760	C01904	ko00040,ko01100
mws0596	154.05	136.04	153.043	C7H7NO3	[M+H]+	3-Hydroxyanthranilic acid	Organic acids	Organic acids	548-93-6	B	17174.5	20162	14187	9862.5	9207.7	8816.7	9	9	9	4246.9	8788	8353.4	11531	8406.9	7839.2	C00632	ko00380,ko01100
mws0639	153.02	109	154.027	C7H6O4	[M-H]-	2,3-Dihydroxybenzoic Acid*	Organic acids	Organic acids	303-38-8	B	604470	554730	654210	451390	431990	456600	343210	370750	346330	542870	562010	382680	395450	518490	487980	C00196	ko01110
mws0183	153.02	109	154.027	C7H6O4	[M-H]-	Protocatechuic acid*	Phenolic acids	Phenolic acids	99-50-3	A	567105	467500	666710	867160	910780	934550	638240	979720	854890	679440	935430	847250	646770	805910	862830	C00230	ko00400,ko01100,ko01110
mws0180	153.02	108	154.027	C7H6O4	[M-H]-	2,5-Dihydroxybenzoic acid*	Phenolic acids	Phenolic acids	490-79-9	B	132320	105310	159330	186790	208960	242240	138180	260250	197470	164220	205000	226880	146210	205190	224810	C00628	ko00350,ko01100
mws0885	153.02	109	154.027	C7H6O4	[M-H]-	2,4-Dihydroxybenzoic acid*	Phenolic acids	Phenolic acids	89-86-1	B	481990	346590	617390	760610	569960	809950	475180	871220	758130	656040	675500	670010	373010	717960	721130	--	--
pmb3099	153.03	125	154.039	C4H11O4P	[M-H]-	Diethyl phosphate	Organic acids	Organic acids	598-02-7	B	170305	155170	185440	130680	127510	132850	140670	182710	247440	218700	117410	199140	180850	233570	214770	C06608	--
mws0254	156.08	110	155.069	C6H9N3O2	[M+H]+	L-Histidine	Amino acids and derivatives	Amino acids and derivatives	71-00-1	B	494530	532710	456350	614910	491210	680590	625840	1011800	1024100	780680	563350	1061100	684530	766970	734220	C00135	ko00340,ko00410,ko00970,ko01100,ko01110,ko01230,ko02010
pme2589	159.1	87	160.037	C6H8O5	[M-H]-	Oxoadipic acid	Organic acids	Organic acids	3184-35-8	B	115065	123060	107070	58308	61309	65974	72504	54168	40909	67466	92055	62626	71262	75036	65587	C00322	ko00300,ko00310,ko00380,ko01100,ko01210,ko01230
mws0005	161.11	144	160.1	C10H12N2	[M+H]+	Tryptamine	Alkaloids	Plumerane	61-54-1	B	101878	53216	150540	209040	160900	267140	9	9	9	226130	215910	9	214690	231640	244570	C00398	ko00380,ko00901,ko01100,ko01110
mws1550	162.06	73.1	161.051	C6H11NO2S	[M+H]+	S-Allyl-L-cysteine	Amino acids and derivatives	Amino acids and derivatives	21593-77-1	B	3635.5	4549.1	2721.9	2200000	1903700	4001400	1284300	3496300	2450600	903070	322990	1583500	1254900	1250400	1232300	C16759	--
mws1346	162.08	98	161.069	C6H11NO4	[M+H]+	DL-2-Aminoadipic acid	Alkaloids	Alkaloids	542-32-5	B	211500	210460	212540	691970	616150	1106800	2049500	1490900	1358600	1131600	542600	1031600	2078100	2133500	2200000	C00956	ko00300,ko00310,ko01100,ko01110,ko01210,ko01230
pme3382	160.06	98	161.069	C6H11NO4	[M-H]-	N-Acetylthreonine	Amino acids and derivatives	Amino acids and derivatives	17093-74-2	B	24793	23075	26511	41256	33593	62344	77461	72800	80278	70169	62838	103040	60035	74761	57043	--	--
Zmpn003044	161.03	133.03	162.032	C9H6O3	[M-H]-	Umbelliferone	Lignans and Coumarins	Coumarins	93-35-6	A	39429.5	44672	34187	50514	33131	91857	36658	53315	22574	39761	57391	21513	54364	26754	41303	--	--
pme2914	161.05	99	162.053	C6H10O5	[M-H]-	3-Hydroxy-3-methylpentane-1,5-dioic acid	Amino acids and derivatives	Amino acids and derivatives	503-49-1	A	861670	804610	918730	1088500	1476800	1591700	1303300	1071600	1515600	1479300	1519800	1276400	1158700	1375400	1422300	C03761	--
pmf0440	163.08	91.1	162.068	C10H10O2	[M+H]+	4-MethoxycinnaMaldehyde	Phenolic acids	Phenolic acids	1963-36-6	B	119380	115540	123220	122710	122430	122280	104820	120750	147980	123280	108270	111660	147220	137740	140740	--	--
pme1419	164.07	104	163.067	C6H13NO2S	[M+H]+	Methionine methyl ester	Amino acids and derivatives	Amino acids and derivatives	10332-17-9	B	72869	77701	68037	41232	41502	48888	40135	53589	57669	46519	49490	51866	44627	55333	48640	--	--
pme1439	165.05	119	164.047	C9H8O3	[M+H]+	p-Coumaric acid	Phenolic acids	Phenolic acids	501-98-4	A	144556	77973	211140	132510	186490	134530	71683	95289	87449	108420	150670	105780	117470	114850	113600	C00811	ko00130,ko00350,ko00940,ko00950,ko00999,ko01100,ko01110
pmb0142	165.1	95.2	164.047	C9H8O3	[M+H]+	Caffeic aldehyde	Phenolic acids	Phenolic acids	141632-15-7	B	149695	151730	147660	222360	218190	245870	213710	241100	192580	234490	198050	299130	228530	242900	246530	C10945	ko00940,ko01110
pme2435	163	59	164.069	C6H12O5	[M-H]-	L-Fucose	Others	Saccharides and Alcohols	2438-80-4	B	123616	89393	157840	126610	139160	107370	91334	98063	111600	189690	107570	185720	79501	159370	149760	C01019	ko00051,ko00520,ko01100
mws0898	165.09	105	164.084	C10H12O2	[M+H]+	Isoeugenol	Phenolic acids	Phenolic acids	97-54-1	B	9564.4	9868.6	9260.2	15077	10901	11701	11186	12139	9350	8192	13262	8581.6	11097	13157	10603	C10469	ko00940
pmf0534	165.1	123	164.084	C10H12O2	[M+H]+	Hinokitiol	Others	Others	499-44-5	B	125964	179840	72087	127980	100440	60551	94557	119540	176570	123910	167460	101520	120310	120880	103220	C09904	--
pme3083	164.04	120	165.043	C8H7NO3	[M-H]-	2-(Formylamino)benzoic acid	Phenolic acids	Phenolic acids	3342-77-6	B	149040	79211	218870	170980	223930	177220	121580	150700	140970	97131	175990	109100	131620	143120	147220	C05653	ko00380,ko01100
pme3968	166.07	149.05	165.065	C6H7N5O	[M+H]+	7-Methylguanine	Nucleotides and derivatives	Nucleotides and derivatives	578-76-7	B	44503	42862	46144	32949	38110	32941	28543	44233	40301	35774	44758	46949	43547	37358	40069	C02242	--
pme0021	166.09	120.08	165.07	C9H11NO2	[M+H]+	L-Phenylalanine	Amino acids and derivatives	Amino acids and derivatives	63-91-2	A	316935	348460	285410	820690	728360	911520	765260	1047000	1020200	665920	693910	859420	737350	781770	784670	C00079	ko00360,ko00400,ko00460,ko00940,ko00960,ko00966,ko00970,ko01100,ko01110,ko01210,ko01230,ko02010
pme0281	165.02	121	166.027	C8H6O4	[M-H]-	Terephthalic acid*	Phenolic acids	Phenolic acids	100-21-0	A	8792100	8898800	8685400	11998000	12063000	12928000	11005000	13127000	15944000	12040000	12135000	12323000	11779000	13404000	12688000	C06337	ko01100
pme0282	165.02	77	166.027	C8H6O4	[M-H]-	Phthalic acid*	Organic acids	Organic acids	88-99-3	A	6150950	6099800	6202100	8260600	7876200	9042800	7594500	8669400	10454000	8327000	9236400	8080300	7210200	8412400	8518700	C01606	ko01100,ko02010
mws0344	165.04	75	166.048	C5H10O6	[M-H]-	D-Xylonic acid	Organic acids	Organic acids	526-91-0	B	423475	390680	456270	535650	668390	656510	765080	658230	653550	335510	322420	767740	589820	361870	661390	C00502	ko00040,ko01100
pme2801	167.06	150	166.049	C6H6N4O2	[M+H]+	7-Methylxanthine*	Nucleotides and derivatives	Nucleotides and derivatives	552-62-5	B	49334.5	44866	53803	37537	51493	31976	28275	28980	34315	39221	43508	34212	33983	36492	36961	C16353	ko00232,ko01100,ko01110
pme0166	167.06	110	166.049	C6H6N4O2	[M+H]+	1-Methylxanthine*	Nucleotides and derivatives	Nucleotides and derivatives	6136-37-4	B	4183.4	4428.9	3937.9	6936	4475.1	4480	5568.4	6161.3	5753.2	5045.1	5744	4778	5963.1	4179.9	7950.7	C16358	ko00232,ko01100,ko01110
Lmrn003000	165.06	103.06	166.063	C9H10O3	[M-H]-	2-Hydroxy-3-phenylpropanoic acid	Organic acids	Organic acids	828-01-3	A	104585	105200	103970	202100	162230	199140	218220	265960	235440	173830	153300	221510	186430	181170	222370	--	--
pmn001681	165.09	149.06	166.099	C10H14O2	[M-H]-	1-(4-Methoxyphenyl)-1-propanol	Phenolic acids	Phenolic acids	5349-60-0	B	23372.5	20672	26073	22130	18958	15135	24391	15426	20284	26254	22922	26021	31645	34583	41935	--	--
pmc0274	167.1	121.1	166.1	C6H6N4S	[M+H]+	6-Methylmercaptopurine	Nucleotides and derivatives	Nucleotides and derivatives	50-66-8	B	17639500	19080000	16199000	41652000	36486000	43781000	38780000	48452000	48654000	35650000	36063000	43089000	37226000	39573000	39450000	C16614	--
mws0028	167.03	108	168.042	C8H8O4	[M-H]-	Vanillic acid	Phenolic acids	Phenolic acids	121-34-6	B	18688.5	15621	21756	28708	33870	34121	31627	30267	31272	36185	28293	32420	35258	38470	35245	C06672	--
Zmsp001834	169.05	65	168.042	C8H8O4	[M+H]+	2,6-Dimethoxy-1,4-benzoquinone	Others	Others	-	B	464945	491910	437980	676080	535790	543450	292850	493100	475030	513440	599780	482720	442920	526440	485750	--	--
pme2598	167.03	123	168.042	C8H8O4	[M-H]-	3,4-Dihydroxybenzeneacetic acid*	Phenolic acids	Phenolic acids	102-32-9	B	293275	341600	244950	174550	190210	227000	182980	181350	241720	285010	254920	235250	288110	291270	295280	C01161	ko00350,ko01100
pme1292	167.1	123	168.042	C8H8O4	[M-H]-	Homogentisic acid*	Phenolic acids	Phenolic acids	451-13-8	B	649580	819800	479360	319730	379130	295780	177260	312090	329740	389440	413500	259250	408300	416440	467090	C00544	ko00130,ko00350,ko01100
pme1383	170.08	134.1	169.074	C8H11NO3	[M+H]+	Pyridoxine	Others	Vitamin	65-23-6	A	398400	453850	342950	586110	667820	526770	712340	812660	830860	1011200	740040	967250	803330	792850	784610	C00314	ko00750,ko01100
pme3186	169	79	169.998	C3H7O6P	[M-H]-	DL-Glyceraldehyde 3-phosphate	Organic acids	Organic acids	591-59-3	B	8709.55	8209.9	9209.2	11715	7493.8	17407	26496	14724	12906	15475	8300.1	16830	14615	18201	17663	C00661	--
pme0124	173.09	115.5	172.085	C7H12N2O3	[M+H]+	Glycyl-L-proline	Amino acids and derivatives	Amino acids and derivatives	704-15-4	B	17132.5	15756	18509	23027	20588	34645	58434	43662	45903	52706	20857	54556	45174	40622	47355	--	--
pme0253	174.11	86	173.105	C8H15NO3	[M+H]+	N-Acetyl-L-leucine	Amino acids and derivatives	Amino acids and derivatives	1188-21-2	B	30967.5	29688	32247	75271	70465	101180	68793	95274	75547	61909	68357	101230	81790	84583	87485	C02710	--
pme3009	175.02	99	174.016	C6H6O6	[M+H]+	Trans-Citridic acid	Organic acids	Organic acids	4023-65-8	B	455950	354490	557410	425700	379350	237760	192560	195450	245910	474600	527830	251690	294210	288420	285780	C02341	ko00660,ko01100
mws0154	173.05	93	174.053	C7H10O5	[M-H]-	Shikimic acid	Organic acids	Organic acids	138-59-0	A	286985	352380	221590	227820	292830	259860	196810	202150	200810	261210	340650	354800	174160	259520	272550	C00493	ko00400,ko01100,ko01110,ko01230
mws0242	173.08	111	174.089	C8H14O4	[M-H]-	SubericAcid	Organic acids	Organic acids	505-48-6	B	66232.5	63639	68826	86749	95810	89466	94548	105740	133560	81951	79815	92513	77826	113170	100210	C08278	--
mws0260	175.12	116	174.112	C6H14N4O2	[M+H]+	L-Arginine	Amino acids and derivatives	Amino acids and derivatives	74-79-3	B	478345	488950	467740	1088100	684730	1102100	1064000	1335800	1312600	1191500	873880	1155400	797850	928810	967060	C00062	ko00220,ko00261,ko00330,ko00472,ko00970,ko00998,ko01100,ko01110,ko01230,ko02010
pme2559	174.04	88	175.048	C6H9NO5	[M-H]-	N-Acetylaspartate	Amino acids and derivatives	Amino acids and derivatives	997-55-7	B	246950	272390	221510	492780	340070	369180	637550	726000	410370	551240	642680	502210	352080	414600	507030	C01042	ko00250,ko01100
mws4175	175.02	85.03	176.032	C6H8O6	[M-H]-	D-Glucurono-6,3-lactone	Others	Others	32449-92-6	B	36763	20391	53135	52075	38324	45973	28679	44289	38872	19308	49742	41127	30903	44326	32852	C02670	ko00053,ko01100
Hmfn00531	175.02	87.01	176.032	C6H8O6	[M-H]-	L-Ascorbic acid	Others	Vitamin	50-81-7	B	300725	279130	322320	231820	250530	190160	130160	92373	160820	161340	162680	146480	154740	168660	225790	C00072	ko00053,ko00480,ko01100,ko01110
mws1500	177.09	130.9	176.084	C11H12O2	[M+H]+	Ethyl cinnamate	Phenolic acids	Phenolic acids	103-36-6	B	11605.5	12858	10353	10766	12311	15511	12360	12563	15718	4715.2	7640.7	10131	11195	14135	10791	C06359	--
pmb3101	175.1	115	176.1	C7H12O5	[M-H]-	2-Isopropylmalate	Organic acids	Organic acids	-	B	1238280	2019900	456660	371430	867570	672190	610260	879750	1110900	350470	491940	1382900	854030	1017400	1118700	C02504	ko00290,ko00620,ko01100,ko01110,ko01210,ko01230
mws1074	177.02	121	178.027	C9H6O4	[M-H]-	Daphnetin	Lignans and Coumarins	Coumarins	486-35-1	A	100844	58258	143430	158580	148850	140400	29287	112840	77313	86387	166600	54508	82535	86885	118460	C03093	--
mws1013	177.02	133.2	178.027	C9H6O4	[M-H]-	Esculetin	Lignans and Coumarins	Coumarins	305-01-1	A	714875	441710	988040	1066800	1105200	963170	183090	796830	530870	545140	1156000	280820	646740	740270	688630	C09263	--
pme2253	177.04	59	178.048	C6H10O6	[M-H]-	L-Gulonic-γ-lactone	Others	Saccharides and Alcohols	1128-23-0	B	54917.5	61589	48246	10435	22012	34049	13691	15269	19449	43819	17885	58937	30602	29491	39833	C01040	ko00053,ko01100
mws0009	179.07	91	178.063	C10H10O3	[M+H]+	Coniferaldehyde	Phenolic acids	Phenolic acids	20649-42-7	B	14828	14900	14756	7844.3	10228	10834	9418.5	9824.4	10833	7404.3	7050.7	8831.2	9656.8	12373	10329	C02666	ko00940,ko01100,ko01110
mws1195	179.07	147.1	178.063	C10H10O3	[M+H]+	Methyl p-coumarate	Phenolic acids	Phenolic acids	3943-97-3	B	115183	89156	141210	46285	81700	55668	16409	28804	31968	59988	73479	44642	47633	61001	60159	--	--
pmb2795	177	145	178.063	C10H10O3	[M-H]-	4-Methoxycinnamic acid	Phenolic acids	Phenolic acids	830-09-1	B	99277	75514	123040	45876	73975	43710	19602	28762	25408	58562	72615	40851	48466	52069	49238	--	--
pmb0786	180	162	179	C6H13NO5	[M+H]+	Glucosamine	Others	Saccharides and Alcohols	3416-24-8	B	676815	644690	708940	666270	720170	616180	740090	760030	731750	881270	950500	680560	643560	826310	757570	C00329	ko00520,ko01100
mws0981	178.04	136.02	179.044	C6H5N5O2	[M-H]-	Isoxanthopterin	Nucleotides and derivatives	Nucleotides and derivatives	529-69-1	A	87424	76984	97864	192090	142320	170770	184770	184380	185230	151360	145980	119890	102710	149060	146410	C03975	--
mws2212	179.03	135.05	180.042	C9H8O4	[M-H]-	Caffeic acid	Phenolic acids	Phenolic acids	331-39-5	A	1644150	1030000	2258300	3918100	3353700	2853100	359620	1694000	1018700	1582000	2789000	577810	1615000	1968000	1858500	C01197	ko00940,ko01100,ko01110
mws4170	179.06	59.01	180.063	C6H12O6	[M-H]-	D-Glucose*	Others	Saccharides and Alcohols	14431-43-7	B	5354900	4351400	6358400	2250600	2148700	1528600	1477900	990310	1584100	2888900	3414600	1798400	1835500	2253300	2201900	C00031	ko00010,ko00030,ko00052,ko00500,ko00520,ko00901,ko01100,ko01110,ko02010,ko04933
pme0516	179.06	87	180.063	C6H12O6	[M-H]-	Inositol*	Others	Saccharides and Alcohols	87-89-8	B	1780600	1666300	1894900	943510	861540	830150	525290	538940	573400	871400	1084900	794970	804050	882090	935780	C00137	ko00052,ko00053,ko00562,ko01100,ko02010,ko04070
mws0250	182.08	136.1	181.074	C9H11NO3	[M+H]+	L-Tyrosine	Amino acids and derivatives	Amino acids and derivatives	60-18-4	A	484650	558260	411040	330180	526470	393630	528330	445620	542520	937080	719370	1026100	816470	750490	867830	C00082	ko00130,ko00261,ko00350,ko00360,ko00400,ko00460,ko00730,ko00940,ko00950,ko00965,ko00966,ko00970,ko01100,ko01110,ko01210,ko01230
mws1350	181.05	151	182.058	C9H10O4	[M-H]-	Syringic Aldehyde	Phenolic acids	Phenolic acids	134-96-3	B	5431.4	4203.6	6659.2	7040.9	7310.6	9887.3	13121	14095	13336	15759	11725	20690	11547	14599	9531.1	--	--
Hmtn001288	181.05	135.04	182.058	C9H10O4	[M-H]-	Methyl-(2,4-dihydroxyphenyl)acetate	Phenolic acids	Phenolic acids	-	B	7901.35	7289.7	8513	10421	8016.7	14077	10987	15494	11087	6526.1	14716	11460	12392	13475	9560.3	--	--
mws0214	181.07	71	182.079	C6H14O6	[M-H]-	D-Sorbitol*	Others	Saccharides and Alcohols	50-70-4	B	110475	118530	102420	123870	87459	103990	120180	108220	129060	97364	130850	102960	99805	98321	99460	C00794	ko00051,ko00052,ko01100,ko02010
mws1155	181.07	101.02	182.079	C6H14O6	[M-H]-	Mannitol*	Others	Saccharides and Alcohols	69-65-8	B	39862	41090	38634	49736	37841	36510	47248	45238	49034	43027	55373	46741	37376	42965	42737	C00392	ko00051,ko01100,ko02010
pme2237	181.07	101	182.079	C6H14O6	[M-H]-	Dulcitol*	Others	Saccharides and Alcohols	608-66-2	B	129430	140870	117990	165190	121980	144310	168550	167370	157890	139970	182730	144890	136530	145130	155930	C01697	ko00052,ko01100
pme2596	184.06	148	183.053	C8H9NO4	[M+H]+	4-Pyridoxic acid	Others	Vitamin	82-82-6	A	314895	316570	313220	452170	410480	390900	455370	501020	451510	390080	386810	372500	382140	401470	425020	C00847	ko00750,ko01100
Lmrj001341	185.09	70.06	184.086	C8H12N2O3	[M+H]+	Cyclo(Ser-Pro)	Amino acids and derivatives	Amino acids and derivatives	-	B	6735.95	5382.4	8089.5	12003	10066	11258	11747	11658	11006	7692.3	11566	11051	7847.2	10692	10045	--	--
mws0752	185.15	185.16	186.162	C11H22O2	[M-H]-	Undecylic Acid	Lipids	Free fatty acids	112-37-8	A	1062200	1026300	1098100	2129600	1650800	1825300	2854400	2596200	2809600	1392300	1559900	1270800	1565200	1746000	1600400	--	--
pme0137	187.07	125	188.08	C7H12N2O4	[M-H]-	N-α-Acetyl-L-glutamine	Amino acids and derivatives	Amino acids and derivatives	2490-97-3	B	134810	139240	130380	159490	142530	128500	128370	137000	148460	154380	175110	150500	125220	157990	165570	--	--
mws0237	187.1	125	188.105	C9H16O4	[M-H]-	Anchoic Acid	Organic acids	Organic acids	123-99-9	A	333755	325780	341730	490490	545860	543540	732890	775450	705860	796620	868310	913770	658330	711860	741700	C08261	--
mws0736	189.12	86	188.116	C8H16N2O3	[M+H]+	N-Glycyl-L-leucine	Amino acids and derivatives	Amino acids and derivatives	869-19-2	B	208925	223570	194280	157260	161860	202890	392070	423200	408030	376430	181420	452380	312720	324360	325460	C02155	--
pme0122	189.12	126	188.116	C8H16N2O3	[M+H]+	N6-Acetyl-L-lysine	Amino acids and derivatives	Amino acids and derivatives	692-04-6	B	34464.5	35369	33560	160780	94124	142940	110410	166970	146990	80854	80386	111600	127510	85843	131460	C02727	ko00310,ko01100
mws5041	189.12	86.1	188.116	C8H16N2O3	[M+H]+	N-Glycyl-L-Isoleucine	Amino acids and derivatives	Amino acids and derivatives	19461-38-2	B	168985	185720	152250	141540	129290	184900	319670	324170	314320	281520	144500	338970	250280	254850	270840	--	--
pme3388	189.13	144	188.127	C7H16N4O2	[M+H]+	Homoarginine	Amino acids and derivatives	Amino acids and derivatives	156-86-5	B	8375.95	9388	7363.9	26340	13188	21280	28129	28211	27924	25979	23438	29156	20230	19138	18758	C01924	--
pme0075	188.1	128	189.064	C7H11NO5	[M-H]-	N-Acetyl-L-glutamic acid	Amino acids and derivatives	Amino acids and derivatives	1188-37-0	B	135955	171550	100360	32149	34011	36201	61092	53234	75378	84579	93328	165210	86412	124490	89417	C00624	ko00220,ko01100,ko01110,ko01210,ko01230
pme2244	190.09	118.07	189.07	C11H11NO2	[M+H]+	3-Indolepropionic acid	Alkaloids	Plumerane	830-96-6	B	42935.5	38710	47161	38612	31030	43380	58328	63124	72245	51906	43770	46817	51014	56350	56056	--	--
mws0193	190.12	127	189.111	C7H15N3O3	[M+H]+	L-Homocitrulline	Amino acids and derivatives	Amino acids and derivatives	1190-49-4	B	59951	54649	65253	113800	82494	94262	105390	93307	92603	92820	120110	73340	68037	88535	86631	C02427	--
pme0278	191.1	128	190.095	C7H14N2O4	[M+H]+	2,6-Diaminooimelic acid	Amino acids and derivatives	Amino acids and derivatives	583-93-7	B	18527.5	21410	15645	82976	44842	59290	157540	138490	128780	44120	53394	31055	48622	48981	53318	C00666	ko00300,ko01100,ko01110,ko01230
mws0281	191.02	111.01	192.027	C6H8O7	[M-H]-	Citric Acid	Organic acids	Organic acids	77-92-9	B	22249000	26255000	18243000	22497000	31580000	33198000	32116000	32981000	38118000	20194000	22586000	39666000	20688000	25147000	29512000	C00158	ko00020,ko00250,ko00630,ko01100,ko01110,ko01200,ko01210,ko01230
Hmjp002337	193.04	133.03	192.033	C10H8O4	[M+H]+	Isoscopoletin (6-Hydroxy-7-Methoxycoumarin)*	Lignans and Coumarins	Coumarins	776-86-3	A	758285	1393000	123570	195530	96368	137560	139070	183610	169390	158560	234170	123420	370330	443200	423500	C18079	--
pme2993	193.05	133	192.042	C10H8O4	[M+H]+	Scopoletin(7-Hydroxy-5-methoxycoumarin)*	Lignans and Coumarins	Coumarins	92-61-5	B	145630	133860	157400	254140	185710	203950	258840	227720	264540	251670	238140	170050	200670	239200	227270	C01752	ko00940,ko01110
mws0277	191.06	85	192.063	C7H12O6	[M-H]-	Quinic Acid	Organic acids	Organic acids	77-95-2	A	13536000	11693000	15379000	6832800	10741000	9166400	6828900	6593800	7143700	7797100	8608000	10216000	10392000	8065500	8399000	C00296	ko00400,ko01100
mws1189	193.04	72.8	194.033	C6H10O7	[M-H]-	D-Galacturonic acid(Gal A)*	Organic acids	Organic acids	685-73-4	B	156820	140800	172840	75680	110610	80097	65285	65765	76346	115800	114610	108360	101590	112100	114600	C00333	ko00040,ko00053,ko00520,ko01100,ko02010
pme3705	193.04	73	194.043	C6H10O7	[M-H]-	D-Glucoronic acid*	Others	Saccharides and Alcohols	1700908	A	164380	140390	188370	97688	103340	109560	61489	87586	110170	142340	123590	141720	107680	126770	128700	C00191	ko00040,ko00053,ko00520,ko00562,ko01100
Xmgn006542	193.05	133.03	194.057	C10H10O4	[M-H]-	Dimethyl Phthalate	Others	Others	131-11-3	B	2426600	2014500	2838700	1908400	2039100	1470600	526110	854930	835000	1712700	2161200	838970	1215500	1437200	1512700	--	--
mws0014	193.05	134.01	194.058	C10H10O4	[M-H]-	Ferulic acid	Phenolic acids	Phenolic acids	537-98-4	B	35438	20248	50628	44223	47353	60344	26056	38932	32190	36287	63288	28047	39835	39767	41686	C01494	ko00940,ko01100,ko01110
Lmdn003756	193.05	135.05	194.058	C10H10O4	[M-H]-	Methyl caffeate	Phenolic acids	Phenolic acids	3843-74-1	B	58122	73581	42663	26650	48381	47360	35544	39249	40801	47282	21685	36935	44795	46758	45863	C10477	--
mws2104	193.07	99.01	194.079	C7H14O6	[M-H]-	D-Pinitol	Others	Others	10284-63-6	B	21891	17264	26518	10781	16521	17644	11096	6576.9	13718	13415	13619	17655	22687	13237	15413	C03844	--
Lmrj002244	195.11	70.06	194.106	C10H14N2O2	[M+H]+	Cyclo(Pro-Pro)	Amino acids and derivatives	Amino acids and derivatives	-	B	4737.7	4828.6	4646.8	4904.8	4910	6475	3641.9	5746.6	3684.8	2232.9	4465.9	3958.5	2873.2	4200.5	3714.1	--	--
pme0534	195.05	74.9	196.058	C6H12O7	[M-H]-	Gluconic acid	Others	Saccharides and Alcohols	526-95-4	A	280945	321110	240780	242620	337210	305780	304830	305470	323870	311860	286530	424780	308400	324730	343620	C00257	ko00030,ko01100,ko01110,ko01200
Lmlp002205	197.12	161.1	196.109	C11H16O3	[M+H]+	Isololiolide*	Others	Others	38274-00-9	A	4464	5603.3	3324.7	7527.1	11836	7575.6	8484.1	9604.2	7880.3	10381	10283	18025	12567	9122.8	13087	--	--
Lmjp004816	197.12	133.1	196.11	C11H16O3	[M+H]+	Loliolide*	Others	Others	1493515	A	494830	541010	448650	876120	680490	824820	1104100	809930	773780	698140	920100	887640	778060	886000	877020	--	--
pmb2640	199.17	181	200.178	C12H24O2	[M-H]-	Lauric acid	Lipids	Free fatty acids	143-07-7	A	35364.5	31146	39583	38187	28523	36848	37875	38768	40581	33789	36252	31341	31383	33909	32359	C02679	ko00061,ko01100
pme0266	201.11	139	202.121	C10H18O4	[M-H]-	Sebacate	Organic acids	Organic acids	111-20-6	B	1600.79	2385.3	816.28	878.76	1574.7	1256.3	1695.3	4214.1	2509	1563.7	2015.8	2012.7	1824.7	1511.5	2642.9	C08277	--
mws5037	203.14	86.1	202.132	C9H18N2O3	[M+H]+	Alanylleucine	Amino acids and derivatives	Amino acids and derivatives	1999-42-4	B	9	9	9	8827.5	7852.2	4531.1	5481.5	8394	9	4639.1	3834.4	6602.7	5572.7	9091.3	5727.5	--	--
mws0282	203.08	116.05	204.09	C11H12N2O2	[M-H]-	L-Tryptophan	Amino acids and derivatives	Amino acids and derivatives	73-22-3	A	13949000	13550000	14348000	12602000	9103200	14098000	22077000	22955000	26903000	17414000	13416000	20268000	16721000	17453000	18206000	C00078	ko00260,ko00380,ko00400,ko00901,ko00966,ko00970,ko01100,ko01110,ko01210,ko01230
Lmrn003201	204.07	158.06	205.074	C11H11NO3	[M-H]-	2-Hydroxy-3-(1H-indol3-yl)propanoic acid	Organic acids	Organic acids	-	B	27538	29032	26044	33758	32096	36624	32717	33380	32225	37671	31505	34928	28315	34433	35087	--	--
pme1261	206.14	76	205.131	C9H19NO4	[M+H]+	Pantothenol	Others	Saccharides and Alcohols	16485-10-2	B	113233	97646	128820	62303	78557	98934	106930	167920	173210	140230	100030	146680	121860	148230	150030	C05944	ko00770
mws2125	166.98	78.7	205.938	C3H4KO6P	[M-K]-	Phosphoenolpyruvic acid	Organic acids	Organic acids	4265-07-0	B	18248.5	25081	11416	33786	30487	46896	57454	47887	71832	32766	28317	62314	20121	38414	30028	--	--
mws0617	205.04	171	206.044	C8H14O2S2	[M-H]-	(R)-Lipoic acid	Organic acids	Organic acids	62-46-4	B	5921.95	7160.4	4683.5	11409	11104	12948	10694	11731	8888.6	6766.2	10553	6776.6	7959.3	10708	8933.1	C00725	--
pmb1587	207.14	165.2	206.131	C13H18O2	[M+H]+	4-Hydroxy-3,5-diisopropylbenzaldehyde	Phenolic acids	Phenolic acids	10537-86-7	B	4052.7	4356.6	3748.8	9490.5	8945.9	10144	9067	9466.2	9032	7044.9	9105.4	13009	8770.1	11389	8720.8	--	--
Zmtp004523	207.14	151.07	206.131	C13H18O2	[M+H]+	Ligupleurol	Terpenoids	Sesquiterpenoids	-	B	12078.6	19286	4871.3	19612	15295	10945	17012	20375	10252	25125	25129	12283	20824	13780	17357	--	--
Lmln010063	205.16	189.13	206.167	C14H22O	[M-H]-	2,6-Di-t-butylphenol	Phenolic acids	Phenolic acids	128-39-2	B	864675	868560	860790	748940	719120	685620	800740	732510	1083500	705940	690790	717550	809050	814770	838810	--	--
mws1014	209.04	149.1	208.037	C10H8O5	[M+H]+	Fraxetin*	Lignans and Coumarins	Coumarins	574-84-5	A	175175	157070	193280	209070	159100	151180	184780	124490	175340	142900	159010	107530	146260	143990	141190	C09265	--
Lmbp002962	209.05	194.02	208.037	C10H8O5	[M+H]+	Isofraxetin*	Lignans and Coumarins	Coumarins	50656-75-2	A	137866	198240	77491	268220	156800	257110	219780	302900	242880	163960	255470	116740	169480	187090	175700	--	--
pmb2620	207.07	133.1	208.074	C11H12O4	[M-H]-	3,4-Dimethoxycinnamic acid	Phenolic acids	Phenolic acids	14737-89-4	B	24658	20712	28604	19078	20215	20551	9465	12569	13241	19724	23920	16980	14097	16188	16136	--	--
mws1212	209.08	177.3	208.074	C11H12O4	[M+H]+	Methyl ferulate	Phenolic acids	Phenolic acids	149567	B	75924.5	64166	87683	47922	70935	78139	26394	47097	42772	49798	57350	54520	42369	51838	55608	--	--
mws2184	207.07	135.1	208.074	C11H12O4	[M-H]-	Ethyl caffeate	Organic acids	Organic acids	102-37-4	B	8557.2	5084.4	12030	13376	16253	13668	2765.3	10198	7103.8	8517.8	9644.8	7805.1	8310.9	8808.2	8410.7	--	--
pme3443	207.07	192	208.074	C11H12O4	[M-H]-	Sinapinaldehyde	Phenolic acids	Phenolic acids	4206-58-0	B	37749.5	42428	33071	37714	29301	28864	33575	39038	35437	26384	27527	25639	26349	35583	35217	C05610	ko00940,ko01100,ko01110
Hmcn000192	209.07	59.01	210.073	C7H14O7	[M-H]-	Sedoheptulose	Others	Saccharides and Alcohols	3019-74-7	A	1039425	936350	1142500	831890	746600	627680	728050	706350	868990	853090	1053400	1014200	801720	722670	883900	C02076	ko00710,ko01100
pme1654	209.12	59.02	210.126	C12H18O3	[M-H]-	Jasmonic acid	Organic acids	Organic acids	77026-92-7	A	290160	388360	191960	1240700	920120	307010	841550	1368800	1507900	1067000	1285700	835010	722930	779190	779870	C08491	ko00592,ko01100,ko01110,ko04075
Lmhp002764	211.13	70.07	211.144	C11H18N2O2	[M+H]+	Cyclo(Pro-Leu)	Amino acids and derivatives	Amino acids and derivatives	-	B	5670.65	4101.2	7240.1	5271.6	4495.6	3716.1	4079.2	5655.4	5270.7	3857.3	4496.2	6285.5	5142	6652.9	6540.6	--	--
mws1509	215.07	121	214.063	C13H10O3	[M+H]+	Phenyl salicylate	Phenolic acids	Phenolic acids	118-55-8	B	3368.9	3893.2	2844.6	3527.8	2743.2	3402.4	3019.7	3359.5	3499.8	1872.8	2723.6	3846.6	3931	2753.6	4522.2	C14163	--
pmb2507	213.1	97	214.1	C5H11O7P	[M-H]-	2-Deoxyribose 1-phosphate	Nucleotides and derivatives	Nucleotides and derivatives	17210-42-3	B	5784800	6754100	4815500	9232000	10542000	13141000	20985000	20132000	18064000	12297000	10814000	17628000	13661000	16849000	14668000	C00672	ko00030,ko00240,ko01100
mws0751	213.19	195	214.193	C13H26O2	[M-H]-	Tridecanoic Acid	Lipids	Free fatty acids	638-53-9	B	2504.85	2412	2597.7	3672.5	3551	3267.9	4467.7	3990.8	6198.1	3766.4	3947.3	2786.5	3779.9	3712.6	3694.2	--	--
pme0170	217.13	158	216.122	C8H16N4O3	[M+H]+	N-α-Acetyl-L-arginine	Amino acids and derivatives	Amino acids and derivatives	155-84-0	B	7624.6	7542.6	7706.6	23895	11643	9976	127390	51178	43902	6031.2	12880	9	39062	20995	41375	--	--
mws5045	215.17	169.16	216.173	C12H24O3	[M-H]-	12-Hydroxydodecanoic acid	Lipids	Free fatty acids	505-95-3	B	16692.5	20049	13336	3615	11413	5550.2	4656.7	6510.4	4244.4	5454.6	5003.2	9264.6	7677.6	9468.9	8776	--	--
mws1337	220.12	202.1	219.111	C9H17NO5	[M+H]+	D-Pantothenic Acid	Others	Vitamin	79-83-4	A	3911850	4036600	3787100	3723900	3863200	4341100	3628100	4239100	4105800	4052700	4034700	4709400	3973400	4372500	4173700	C00864	ko00410,ko00770,ko01100,ko01110
pme1228	221.09	204	220.085	C11H12N2O3	[M+H]+	5-Hydroxy-L-tryptophan	Amino acids and derivatives	Amino acids and derivatives	56-69-9	B	62588.5	64263	60914	63195	48059	51280	56442	62654	69936	57394	56656	45733	46636	56288	57952	C00643	ko00380,ko01100
Hmyp002656	222.08	130.06	221.068	C11H11NO4	[M+H]+	Methyl dioxindole-3-acetate	Others	Others	57061-18-4	A	1224750	1190100	1259400	1375300	1362200	1183400	1519200	1454600	1419800	1267100	1095900	1179600	1241100	1304500	1312200	--	--
mws4174	222.1	138	221.09	C8H15NO6	[M+H]+	N-Acetyl-D-mannosamine*	Others	Others	7772-94-3	B	185845	185740	185950	230420	256420	245640	185550	214710	180590	217930	166020	159550	211010	211620	202080	--	--
pme2755	222.1	144	221.09	C8H15NO6	[M+H]+	N-Acetyl-D-glucosamine*	Others	Saccharides and Alcohols	7512-17-6	B	616405	620010	612800	589050	564020	531140	616720	674360	659610	712450	741150	620770	610600	683790	565340	C00140	ko00520,ko01100,ko02010
mws2608	222.1	84.05	221.09	C8H15NO6	[M+H]+	N-Acetyl-D-galactosamine*	Others	Others	1811-31-0	B	104580	74260	134900	177780	155670	137380	120560	140900	117540	128850	120490	116660	148610	127830	121360	--	--
mws1639	223.06	190	222.053	C11H10O5	[M+H]+	Isofraxidin*	Lignans and Coumarins	Coumarins	486-21-5	A	236785	370790	102780	878590	280910	493330	1230400	1744900	1448800	355020	982560	327680	554170	622890	651750	C17480	--
pmp000284	223.06	208.04	222.053	C11H10O5	[M+H]+	Fraxidin*	Lignans and Coumarins	Coumarins	525-21-3	A	90097.5	131180	49015	307960	123000	185140	498420	687780	554850	145590	412420	124780	214120	264510	267340	C17479	--
mws5042	223.11	120.09	222.1	C11H14N2O3	[M+H]+	Glycylphenylalanine	Amino acids and derivatives	Amino acids and derivatives	721-66-4	B	142985	145300	140670	176560	167060	241110	316700	369920	354180	393330	175520	490230	281220	335960	321750	--	--
Hmgp005956	223.13	149.02	222.125	C13H18O3	[M+H]+	Dehydrovomifoliol	Terpenoids	Sesquiterpenoids	15764-81-5	B	287965	326880	249050	503440	391630	562200	841620	1000600	890080	376130	367260	484220	624530	668420	497320	--	--
Hmcp003852	223.21	207.03	222.198	C15H26O	[M+H]+	Elemol	Others	Others	639-99-6	B	1853150	1866500	1839800	1745200	1907400	1681300	1707400	1666500	1677200	1383000	1498200	1401500	2047600	3099900	3336200	--	--
mws0520	224.09	136	223.084	C11H13NO4	[M+H]+	N-Acetyl-L-tyrosine	Amino acids and derivatives	Amino acids and derivatives	537-55-3	B	27711	35920	19502	29199	28295	44467	44548	38399	46404	38449	20422	49792	44773	41458	51590	--	--
HJAP044	225.11	167.06	224.105	C12H16O4	[M+H]+	1-(2,4,5-Trimethoxyphenyl)propan-1-one	Others	Others	-	B	19672	14772	24572	15879	7723.6	21710	19060	24365	17201	18370	16889	22442	16621	15661	17343	--	--
HJAP051	227.13	181.09	226.121	C12H18O4	[M+H]+	3-(3,4,5-Trimethoxyphenyl)propan-1-ol	Others	Others	-	B	35067	37372	32762	32131	32727	37595	33386	44202	38900	40166	46812	34068	35398	32615	37585	--	--
pmb2643	225.19	207	226.193	C14H26O2	[M-H]-	Myristoleic acid	Lipids	Free fatty acids	544-64-9	B	3574.1	3253.4	3894.8	5759.6	9738.2	7654.7	7054.9	6272	5710.2	6359.9	4054.4	6011.6	6012.2	4682.8	5584.4	C08322	--
pme1194	228.1	112	227.091	C9H13N3O4	[M+H]+	Deoxycytidine	Nucleotides and derivatives	Nucleotides and derivatives	951-77-9	B	67227	70206	64248	61525	57536	83403	66052	99523	66439	49384	61545	58522	61080	63480	68331	C00881	ko00240,ko01100,ko02010
Lmhp001430	227.09	116.07	227.103	C10H14N2O4	[M+H]+	Cyclo(Pro-Glu)	Amino acids and derivatives	Amino acids and derivatives	-	B	107065	107950	106180	117460	118190	157020	121920	185710	199540	147860	142780	183330	152880	157200	174680	--	--
mws0119	227.2	227.2	228.209	C14H28O2	[M-H]-	Myristic Acid	Lipids	Free fatty acids	544-63-8	A	16857000	16237000	17477000	14128000	12455000	12888000	14717000	13834000	14943000	13335000	14189000	11463000	13995000	15822000	14375000	C06424	ko00061,ko01100
Lmhp001461	229.15	70.07	229.154	C11H20N2O3	[M+H]+	L-Prolyl-L-Leucine	Amino acids and derivatives	Amino acids and derivatives	52899-07-7	B	257330	273780	240880	238100	204110	293510	782760	598880	720810	1064100	249490	987240	588340	593880	578310	--	--
mws0474	229.14	211	230.152	C12H22O4	[M-H]-	Dodecanedioic aicd	Organic acids	Organic acids	693-23-2	B	8524.85	10991	6058.7	1835.2	4163	3628.9	3066.5	6181.5	3640	2209.4	2291.2	5297.2	3901	3650.7	5410.1	C02678	--
Lmhp001670	231.16	72.08	231.17	C11H22N2O3	[M+H]+	L-Valyl-L-Leucine	Amino acids and derivatives	Amino acids and derivatives	3989-97-7	B	59637.5	58242	61033	67688	60976	75335	145950	138680	115980	101730	72733	88370	114530	115110	112840	--	--
Hmlp001371	235.11	120.08	234.1	C12H14N2O3	[M+H]+	Cyclo(Tyr-Ala)	Amino acids and derivatives	Amino acids and derivatives	21754-26-7	B	1362.4	9	2715.8	20950	12218	25516	25699	52357	37576	20201	16829	46312	22566	29458	28935	--	--
mws4176	237.12	120.09	236.116	C12H16N2O3	[M+H]+	L-Alanyl-L-Phenylalanine	Amino acids and derivatives	Amino acids and derivatives	3061-90-3	B	22523	26161	18885	27677	28872	30305	54327	46915	51088	43062	27179	38638	41937	49745	49384	--	--
mws0984	236.08	164.06	237.086	C9H11N5O3	[M-H]-	Sepiapterin(L-SEPIAPTERIN)COFACTOR OF NITRIC OX	Nucleotides and derivatives	Nucleotides and derivatives	17094-01-8	B	6762.3	7638.3	5886.3	11681	11136	7414.5	11223	16438	14783	10815	9626.2	9340.1	9102.7	9977.6	15792	C00835	ko00790,ko01100
Lmhn003240	237.04	121.03	238.048	C11H10O6	[M-H]-	Benzoylmalic acid	Phenolic acids	Phenolic acids	-	B	54404	56414	52394	49567	46974	47691	35863	32125	42502	53882	47204	51792	50077	46015	40402	--	--
pme0428	237.08	103	238.084	C12H14O5	[M-H]-	3,4,5-Trimethoxycinnamic acid	Phenolic acids	Phenolic acids	90-50-6	B	3062.5	3909.6	2215.4	2325.7	2912.7	3970.3	2009.5	3236.3	3412.6	3387.8	2945	3303.7	2034.4	2784.1	3752.1	--	--
mws0221	241.03	152	240.024	C6H12N2O4S2	[M+H]+	L-Cystine	Amino acids and derivatives	Amino acids and derivatives	56-89-3	B	16805.5	11308	22303	16113	16069	9075.4	9	8187.4	11785	15154	20575	9907.6	12662	10008	11111	C00491	ko00270,ko01100,ko02010
pme2827	239	223	240.245	C16H32O	[M-H]-	Palmitaldehyde	Others	Others	629-80-1	B	12761500	12796000	12727000	12129000	13332000	11851000	12677000	12177000	12318000	12641000	12510000	12223000	20289000	20351000	23377000	C00517	ko00071
HJAP106	242.1	136.06	241.096	C12H11N5O	[M+H]+	N6-(4-hydroxybenzyl)adnine riboside	Phenolic acids	Phenolic acids	-	B	20822	16841	24803	31926	23822	22667	22022	21153	23191	31713	36832	14851	15957	22447	26005	--	--
pme0264	243.1	127	242.09	C10H14N2O5	[M+H]+	Thymidine	Nucleotides and derivatives	Nucleotides and derivatives	50-89-5	A	111990	119170	104810	130130	123840	155780	181840	200330	139410	112760	152290	137040	133450	137160	150560	C00214	ko00240,ko01100
mws0359	241.22	241.22	242.225	C15H30O2	[M-H]-	Pentadecanoic Acid	Lipids	Free fatty acids	1002-84-2	B	163115	153100	173130	149630	123370	163840	198330	151570	148200	171000	166980	79465	327110	323760	269820	--	--
pme3732	244.09	112	243.086	C9H13N3O5	[M+H]+	Cytidine	Nucleotides and derivatives	Nucleotides and derivatives	65-46-3	B	979610	980390	978830	1139900	693580	1157300	1303100	1565000	1069900	577330	747320	773020	1100100	1116900	1152100	C00475	ko00240,ko01100,ko02010
mws0248	243.06	110	244.07	C9H12N2O6	[M-H]-	Uridine	Nucleotides and derivatives	Nucleotides and derivatives	58-96-8	A	95873.5	90737	101010	132260	85947	126460	158680	160980	93535	107770	100440	188600	128850	167790	163480	C00299	ko00240,ko01100,ko02010
Lmhp002031	245.18	86.1	245.186	C12H24N2O3	[M+H]+	L-Leucyl-L-Leucine	Amino acids and derivatives	Amino acids and derivatives	3303-31-9	B	57816	56003	59629	75097	56037	95804	157520	116730	115050	124490	74680	114930	120290	130120	103910	--	--
pmb2591	245.09	203.2	246.1	C13H14N2O3	[M-H]-	Acetyltryptophan	Amino acids and derivatives	Amino acids and derivatives	138798	A	75827	102870	48784	153570	92999	144060	224700	193860	192670	102450	133900	109290	114560	130030	159330	C03137	--
mws0124	247.11	130	246.1	C13H14N2O3	[M+H]+	N-(3-Indolylacetyl)-L-alanine	Amino acids and derivatives	Amino acids and derivatives	57105-39-2	B	36138.5	33951	38326	24594	31158	30444	26499	33895	33057	27891	27589	36919	38976	39632	33013	--	--
Lmrj002087	247.13	86.09	246.121	C10H18N2O5	[M+H]+	L-Isoleucyl-L-Aspartate	Amino acids and derivatives	Amino acids and derivatives	-	A	102262	117970	86555	138950	139470	224200	359070	338000	316380	705330	199060	940670	392350	464790	453900	--	--
mws1631	247.13	145.2	246.126	C15H18O3	[M+H]+	Santonin	Terpenoids	Sesquiterpenoids	481-06-1	B	191065	233430	148700	163260	151700	210710	117430	230760	185110	141870	239790	147040	176900	180050	187840	--	--
Hmcp003285	249.15	185.13	248.141	C15H20O3	[M+H]+	Santamarin	Terpenoids	Sesquiterpenoids	4290-13-5	B	1012760	1165200	860320	502590	736930	689080	463090	567290	737780	754000	542080	647880	719910	678100	709450	--	--
pme3961	252.11	136	251.102	C10H13N5O3	[M+H]+	Deoxyadenosine	Nucleotides and derivatives	Nucleotides and derivatives	958-09-8	B	500665	240560	760770	791600	688070	629310	204380	447870	294090	313880	872610	290620	394120	436160	438860	C00559	ko00230,ko01100,ko02010
Lmhn003373	253.04	137.02	254.043	C11H10O7	[M-H]-	p-Hydroxybenzoylmalic acid	Phenolic acids	Phenolic acids	-	A	1472500	1492200	1452800	1281000	1258600	1564400	842770	489780	517000	1096100	1523000	1161600	1110600	1309400	1157800	--	--
mws0361	253.22	235.19	254.225	C16H30O2	[M-H]-	Palmitoleic Acid	Lipids	Free fatty acids	373-49-9	B	2485.2	2283	2687.4	2710.3	4057.2	6001.1	7338.4	3235.3	5791.4	6820.8	5517.6	4108.2	3970.7	4358.5	2856.7	C08362	ko00061
pma3101	256.2	124.1	256.082	C11H14NO6+	[M+H]+	Nicotinate D-ribonucleoside	Others	Vitamin	17720-18-2	B	913055	977040	849070	1899700	1182400	1536100	1703900	1618800	1630900	1033000	1176900	1018200	1203900	1116100	1278200	C05841	ko00760,ko01100
pmn001578	255.23	255.23	256.24	C16H32O2	[M-H]-	Palmitic acid	Lipids	Free fatty acids	21096	A	38321000	37736000	38906000	30251000	25143000	26489000	27381000	23675000	23687000	20590000	25557000	13390000	28517000	28539000	28090000	C00249	ko00061,ko00062,ko00071,ko00073,ko01040,ko01100,ko01212
mws0120	258.11	104.11	257.103	C8H20NO6P	[M+H]+	Choline alfoscerate	Lipids	PC	28319-77-9	B	374830	427740	321920	62436	53827	55986	148660	85461	101740	83862	104880	140160	177180	152800	174740	C00670	ko00564,ko00565
mws0866	259.02	97	260.03	C6H13O9P	[M-H]-	D-Glucose 6-phosphate*	Others	Saccharides and Alcohols	56-73-5	A	321340	227470	415210	421810	407250	358910	408860	422500	461320	329760	381160	360140	260350	326240	345280	C00092	ko00500,ko00562,ko00998,ko01100
mws1090	259.02	97	260.03	C6H13O9P	[M-H]-	Glucose-1-phosphate*	Others	Saccharides and Alcohols	59-56-3	A	304165	235940	372390	430940	371530	353400	386460	373730	427030	358920	359070	370990	267380	320870	324410	C00103	ko00010,ko00040,ko00052,ko00500,ko00520,ko00561,ko01100,ko01110
pme3313	259	97	260.03	C6H13O9P	[M-H]-	D-Fructose 6-phosphate*	Others	Saccharides and Alcohols	643-13-0	B	79816.5	64824	94809	151360	142670	195980	204900	163190	205320	70881	117030	186200	127780	115740	111300	C00085	ko00052,ko00500,ko00710,ko01100,ko01200
Lmhp001732	263.13	70.07	263.139	C14H18N2O3	[M+H]+	L-Prolyl-L-Phenylalanine	Amino acids and derivatives	Amino acids and derivatives	13589-02-1	B	15283	19027	11539	11922	11642	17197	13759	19840	14847	28006	14836	26821	27006	26577	23215	--	--
Lmjp005733	265.14	168.09	264.136	C15H20O4	[M+H]+	Desacetylovatifolin	Terpenoids	Sesquiterpenoids	-	A	597445	586100	608790	677090	679810	770900	701600	835500	817680	664240	1000400	598940	640890	721710	690800	--	--
pmb0952	265.1	122.1	265.1	C12H17N4OS+	[M+H]+	Thiamine	Others	Vitamin	-	B	2579800	2457300	2702300	2395900	1715300	3254800	3140300	3134100	3681800	3758700	4252300	3756000	2244700	3602300	2984400	C00378	ko00730,ko01100,ko02010,ko04122
Lmhp002001	265.15	72.08	265.155	C14H20N2O3	[M+H]+	L-Valyl-L-Phenylalanine	Amino acids and derivatives	Amino acids and derivatives	3918-92-1	B	23065	21750	24380	44883	36665	48197	58833	92377	81725	53775	43724	56474	63754	57409	60045	--	--
Hmsn000210	133.01	115.01	266.224	C17H30O2	[M-H]-	Methyl 7,10-hexadecadienoate	Lipids	Free fatty acids	-	B	407585	444920	370250	367760	392590	481710	441960	576400	586460	409670	558510	509010	440120	466620	540670	--	--
pme0230	268.1	136.06	267.097	C10H13N5O4	[M+H]+	Adenosine	Nucleotides and derivatives	Nucleotides and derivatives	58-61-7	A	5091200	3959400	6223000	1726400	2063800	1242600	862220	728350	776410	1132700	2254200	879260	1800400	1980800	1846700	C00212	ko00230,ko01100,ko02010
pme1184	268.1	152	267.097	C10H13N5O4	[M+H]+	Deoxyguanosine	Nucleotides and derivatives	Nucleotides and derivatives	961-07-9	B	138270	120020	156520	187420	168770	238840	154930	299560	220860	150230	201980	174880	172050	162710	181850	C00330	ko00230,ko01100,ko02010
pme2890	269.06	136	268.055	C8H16N2O4S2	[M+H]+	L-Homocystine	Amino acids and derivatives	Amino acids and derivatives	626-72-2	B	3966.2	2055.3	5877.1	3366.1	3097.1	7195.8	6822.7	6950.7	10980	7845.4	7276.1	3817.3	6900.1	9290.9	4519.2	C01817	ko00270
mws1060	267.07	135	268.081	C10H12N4O5	[M-H]-	9-(Arabinofuranosyl)hypoxanthine	Nucleotides and derivatives	Nucleotides and derivatives	7013-16-3	A	86586.5	74620	98553	536020	265660	339580	581160	487540	442550	292160	353160	441970	296940	335550	367250	--	--
pmp000087	269.1	177.05	268.095	C13H16O6	[M+H]+	2-Feruloyl-sn-glycerol*	Phenolic acids	Phenolic acids	-	B	111124	86488	135760	134280	105580	80820	79957	143140	72192	114100	89398	127590	75978	99682	142580	--	--
pmp000086	269.1	177.05	268.095	C13H16O6	[M+H]+	1-Feruloyl-sn-glycerol*	Phenolic acids	Phenolic acids	-	B	83047	81535	84559	76547	43008	103890	64963	71095	69352	65259	90731	84258	52144	82634	83547	--	--
mws0383	267.23	267.23	268.24	C17H32O2	[M-H]-	Cis-10-Heptadecenoic Acid	Lipids	Free fatty acids	29743-97-3	B	67514.5	43173	91856	61884	101250	117560	182780	70621	83740	238160	144180	50198	98961	96730	72903	--	--
pmp000571	271.06	153.01	270.053	C15H10O5	[M+H]+	Apigenin	Flavonoids	Flavonoid	520-36-5	A	28851	31050	26652	47708	35528	35155	25728	35601	34953	28036	56220	30022	31768	33702	36935	C01477	ko00941,ko00943,ko00944,ko01100,ko01110
pme3472	271.09	107.6	272.09	C12H16O7	[M-H]-	Arbutin	Others	Others	497-76-7	B	1116600	1202700	1030500	1083200	1085700	1056400	968740	971410	985000	1141900	904050	1088900	867630	1132900	1128700	C06186	ko00010
Lmmn003323	271.23	225.22	272.235	C16H32O3	[M-H]-	2-Hydroxyhexadecanoic acid	Organic acids	Organic acids	764-67-0	A	522000	544380	499620	447960	410190	556490	1028300	859050	851110	507350	513480	363750	511700	570400	524860	--	--
pmp001264	274.27	256.27	273.267	C16H35NO2	[M+H]+	Hexadecylsphingosine	Lipids	Sphingolipids	-	A	562735	527330	598140	72010	104850	193440	664700	655060	693720	507230	840180	428700	609640	540000	543480	--	--
Lmrj002793	277.12	120.08	276.112	C14H16N2O4	[M+H]+	Cyclo(Phe-Glu)	Amino acids and derivatives	Amino acids and derivatives	-	B	14218.5	10322	18115	23050	20781	24054	24981	24802	29009	16829	21419	18639	23964	23899	22056	--	--
YC512117	277.22	149.02	276.209	C18H28O2	[M+H]+	Octadecatetraenoic acid	Lipids	Free fatty acids	20290-75-9	B	3555.65	2746.5	4364.8	3399.5	4298.7	4095.7	7058.7	6251.1	5618	3983.5	3885.2	4434.9	4817.5	3744.1	3253.6	C16300	ko00592,ko01110
mws1038	277.12	146	278.13	C11H22N2O4S	[M-H]-	(R)-Pantetheine	Others	Others	496-65-1	B	7799.9	7935.8	7664	5923.1	6968.9	8961.4	13632	9137.7	7583.5	4334.3	9489.5	5317.1	3259.2	6946	9402.3	C00831	ko00332,ko00770
Lmlp012720	279.16	149.02	278.152	C16H22O4	[M+H]+	Dibutyl phthalate	Phenolic acids	Phenolic acids	84-74-2	A	5831450	6240800	5422100	4934200	4453900	4472400	6653200	6794300	7122800	5133600	5409200	5458900	6108600	6138800	6176200	C14214	--
mws5035	279.17	120.08	278.163	C15H22N2O3	[M+H]+	Leucylphenylalanine	Amino acids and derivatives	Amino acids and derivatives	56217-82-4	B	42424.5	40171	44678	61208	44213	61847	107350	91498	87524	91835	62365	84343	81658	89003	96358	--	--
mws0366	277.22	277.22	278.225	C18H30O2	[M-H]-	γ-Linolenic Acid*	Lipids	Free fatty acids	506-26-3	A	5457100	5937200	4977000	7910600	5671000	6189200	7297100	7709900	6544800	6696800	6786200	4252400	6574900	6376900	5960900	C06426	ko00591,ko01040,ko01100
mws0367	277.22	277.22	278.225	C18H30O2	[M-H]-	α-Linolenic Acid*	Lipids	Free fatty acids	463-40-1	A	5427900	5835400	5020400	7982600	5826500	6276400	7195600	7577800	6584000	6754100	6678900	4323100	6535600	6441700	6161100	C06427	ko00592,ko01040,ko01100,ko01110
pmb0889	279.23	95.1	278.225	C18H30O2	[M+H]+	Punicic acid	Lipids	Free fatty acids	544-72-9	B	606090	661520	550660	738740	598850	802760	765310	759470	724160	735550	937830	744110	899700	881520	827960	C08364	--
mws0629	281.11	166	280.106	C13H16N2O5	[M+H]+	L-Aspartyl-L-Phenylalanine	Amino acids and derivatives	Amino acids and derivatives	13433-09-5	B	108792	120000	97585	90214	88396	109940	101900	117470	118750	106350	101540	120090	108310	115550	113000	--	--
mws1491	279.23	279.23	280.24	C18H32O2	[M-H]-	Linoleic acid	Lipids	Free fatty acids	60-33-3	B	12872000	13352000	12392000	11074000	8370100	9533000	8453000	8733000	7739300	10641000	10145000	6125500	15127000	15886000	14109000	C01595	ko00591,ko01040,ko01100
YC512118	282.28	247.24	281.272	C18H35NO	[M+H]+	Octadecenoic amide	Others	Others	-	A	51057	35685	66429	39309	19765	40216	69166	37556	36069	109990	29088	29888	87671	94556	92876	--	--
mws0396	281.25	281.25	282.256	C18H34O2	[M-H]-	Elaidic Acid*	Lipids	Free fatty acids	112-79-8	A	6058200	6000000	6116400	3293900	2536300	3277200	3340100	2789700	2894300	2518200	2679300	1613800	3331800	3399700	3036100	C01712	--
mws2623	281.25	281.25	282.256	C18H34O2	[M-H]-	11-Octadecanoic acid(Vaccenic acid)*	Lipids	Free fatty acids	506-17-2	A	1855650	1851800	1859500	1070300	793370	1074000	1071900	961750	935660	824490	976980	475650	1024400	1041700	970370	--	--
pme1178	284.1	152	283.092	C10H13N5O5	[M+H]+	Guanosine	Nucleotides and derivatives	Nucleotides and derivatives	118-00-3	A	3257900	2999700	3516100	2172100	1848100	2903800	4024500	3684700	2658800	2131700	2071400	2996100	3203000	3271500	3302400	C00387	ko00230,ko01100,ko02010
pme3233	285.08	270	284.068	C16H12O5	[M+H]+	Calycosin	Flavonoids	Isoflavones	20575-57-9	B	26297.5	36574	16021	29426	23551	26942	25786	35719	29046	31533	22453	32071	30373	29062	34418	C01562	ko00943,ko01110
mws0668	283.07	151	284.076	C10H12N4O6	[M-H]-	Xanthosine	Nucleotides and derivatives	Nucleotides and derivatives	146-80-5	A	234430	202710	266150	4140200	2582900	4147300	4790800	7435500	6478400	1107200	4324500	1784600	2681800	2791400	2681700	C01762	ko00230,ko00232,ko01100,ko01110,ko02010
mws1489	283.26	283.26	284.272	C18H36O2	[M-H]-	Stearic Acid	Lipids	Free fatty acids	21128	A	92817000	96758000	88876000	82762000	52850000	41795000	48904000	42677000	40734000	54389000	40388000	34808000	3836900	3751900	3256500	--	--
pmp001269	286.31	268.3	285.303	C18H39NO	[M+H]+	Hexadecyl ethanolamine	Lipids	Free fatty acids	-	B	96491	99399	93583	145990	114680	142120	144540	189870	152470	83163	139880	72092	112810	119360	99763	--	--
pme0088	285.04	151	286.048	C15H10O6	[M-H]-	Luteolin	Flavonoids	Flavonoid	491-70-3	A	362960	340890	385030	413610	384910	385560	213830	355260	293220	272970	698610	312120	283880	318160	310140	C01514	ko00941,ko00944,ko01100,ko01110
mws1521	285.1	121.03	286.105	C13H18O7	[M-H]-	Salicin	Phenolic acids	Phenolic acids	138-52-3	B	83323	89304	77342	63517	59885	58254	60628	92801	91650	75017	96409	88430	71603	94871	95409	C01451	ko00010
pmn001511	285.1	123	286.105	C13H18O7	[M-H]-	3-Hydroxy-5-Methylphenol-1-Oxy-Glucose	Phenolic acids	Phenolic acids	-	B	33890	31506	36274	33419	30860	34564	25790	31253	35550	23183	31736	28829	24451	35768	29325	--	--
Hmcp004650	287.22	269.21	286.212	C16H30O4	[M+H]+	Hexadecanedioic acid	Lipids	Free fatty acids	-	B	477410	412780	542040	909690	637350	831170	1018800	1142200	1012400	528460	663470	484990	709940	681670	581860	--	--
pmn001686	287.22	241.22	288.23	C16H32O4	[M-H]-	10,16-Dihydroxypalmitic acid	Lipids	Free fatty acids	3233-90-7	B	3224.5	3161.1	3287.9	4082.3	4138.3	3447.7	3512.1	4741.1	3988.1	3287.6	4408.5	3851.5	3235.7	3516	3976.3	C08285	ko00073
pmb3081	289	97	290.004	C6H11PO11	[M-H]-	Glucarate O-Phosphoric acid	Others	Saccharides and Alcohols	-	B	443505	494720	392290	249670	449970	402740	295000	211950	333590	337610	305420	414830	614860	397880	304930	--	--
pme3163	289	97	290.04	C7H15O10P	[M-H]-	D-Sedoheptuiose 7-phosphate	Others	Saccharides and Alcohols	2646-35-7	B	421785	306120	537450	289820	422940	511620	320570	264370	270530	218960	319330	428580	574730	342380	506640	--	--
pmb2657	289.1	97.1	290.123	C10H18N4O6	[M-H]-	Argininosuccinic acid	Organic acids	Organic acids	2387-71-5	B	35186	28671	41701	16595	38042	13435	20303	9852	15147	26358	16816	18001	15546	19076	30725	C03406	ko00220,ko00250,ko01100,ko01110,ko01230
pmn001728	289.12	203.08	290.127	C15H18N2O4	[M-H]-	N-Acetyl-L-tryptophan	Amino acids and derivatives	Amino acids and derivatives	1218-34-4	A	1011750	632400	1391100	156630	157140	282460	121610	113030	185240	634490	453030	177020	408200	490980	530850	--	--
pmb0885	291	190.9	290.188	C18H26O3	[M+H]+	4-O-9Z,11Z,13E,15E-octadecatetraenoic acid	Lipids	Glycerol ester	-	B	64942	59089	70795	150780	145490	168370	133460	125600	79194	125860	123040	170880	163310	160780	156350	--	--
pmb2787	293.21	275.1	294.219	C18H30O3	[M-H]-	9-KODE*	Lipids	Free fatty acids	54232-59-6	B	20887	21236	20538	26761	23639	22006	23133	28041	31427	20811	25011	16367	23723	24792	24337	--	--
pmb2792	293.21	193.1	294.219	C18H30O3	[M-H]-	13-HOTrE(r)*	Lipids	Free fatty acids	74784-20-6	B	21883	22840	20926	21763	23871	24431	23609	20525	25005	22460	21406	21509	22878	23379	22995	--	--
pmb2786	293.21	275	294.219	C18H30O3	[M-H]-	9-HOTrE*	Lipids	Free fatty acids	89886-42-0	B	79156.5	80718	77595	208020	149300	210000	342030	219720	176150	193250	292340	201610	279160	300660	280180	--	--
pmb2784	293.21	275.1	294.219	C18H30O3	[M-H]-	13-HOTrE*	Lipids	Free fatty acids	87984-82-5	B	9	9	9	6231.8	1738.8	5994.2	4085.3	4532.2	9	5858.3	5781	13202	8337.8	9994.3	9308.6	--	--
Lmqp000329	296.07	104.11	295.056	C8H14N3O7P	[M+H]+	5-Aminoimidazole ribonucleotide	Nucleotides and derivatives	Nucleotides and derivatives	25635-88-5	A	573295	666870	479720	67066	71735	62116	173000	122470	112100	139600	119050	191750	232860	225970	244580	--	--
Lmhn202452	295.05	163.04	296.053	C13H12O8	[M-H]-	Cis-p-Coumaroyltartaric acid (cis-Coutaric acid)	Phenolic acids	Phenolic acids	-	B	29453	31933	26973	22990	32165	19410	26506	18431	22588	30475	27801	26626	29166	25451	36128	--	--
Lmhn102452	295.05	179.04	296.053	C13H12O8	[M-H]-	Caffeoylmalic acid	Phenolic acids	Phenolic acids	-	B	9	9	9	8928.3	19228	20629	12942	23522	16931	6102.1	20632	17829	15507	15710	18775	--	--
Rfmb091	295.23	195.14	296.235	C18H32O3	[M-H]-	9-Hydroxy-10,12-octadecadienoic acid*	Lipids	Free fatty acids	15514-85-9	A	242990	272250	213730	304340	200150	279660	251940	291580	238490	292390	321740	231070	299870	300910	288380	--	--
pmb2778	295.23	277.3	296.235	C18H32O3	[M-H]-	9,10-EODE*	Lipids	Free fatty acids	65167-83-1	A	669415	736390	602440	804370	585330	783930	858160	815740	734420	835300	1054000	839600	942810	979370	924160	--	--
Rfmb090	295.23	195.14	296.235	C18H32O3	[M-H]-	13-Hydroxy-9,11-octadecadienoic acid*	Lipids	Free fatty acids	5204-88-6	A	232405	246330	218480	298840	194630	268330	254430	293550	243950	281910	316990	231690	303190	312190	287220	--	--
pmb2799	295.23	195.2	296.235	C18H32O3	[M-H]-	12,13-EODE*	Lipids	Free fatty acids	6799-85-5	A	60740	64295	57185	82277	59219	70268	65000	75574	75314	55037	54615	43578	59203	62412	57046	--	--
pme1474	298.1	136	297.09	C11H15N5O3S	[M+H]+	5'-Deoxy-5'-(methylthio)adenosine	Nucleotides and derivatives	Nucleotides and derivatives	2457-80-9	A	25088500	25363000	24814000	26687000	28102000	30764000	34609000	30833000	34109000	28164000	28237000	31685000	28517000	32135000	30368000	C00170	ko00270,ko00908,ko01100
pmb0197	298.1	166.3	297.107	C11H15N5O5	[M+H]+	N2-methylguanosine	Nucleotides and derivatives	Nucleotides and derivatives	2140-77-4	B	116290	101490	131090	62218	43263	62643	101630	89872	83998	84840	91271	90084	111270	113390	103180	--	--
pmf0297	297.32	183.1	298.324	C20H42O	[M-H]-	1-Eicosanol	Lipids	Glycerol ester	629-96-9	B	61224.5	64632	57817	45115	32854	50284	60039	63734	62883	38746	52678	32708	49934	50291	49955	--	--
mws0724	298.08	208	299.087	C10H13N5O6	[M-H]-	8-Hydroxyguanosine	Nucleotides and derivatives	Nucleotides and derivatives	3868-31-3	B	8097.6	8407.9	7787.3	9487.9	10690	8446.1	8510.3	7713.3	8196.4	7786.1	6863.4	7278.6	8223.3	7488.6	8888.1	--	--
pmp000001	301.07	286.05	300.063	C16H12O6	[M+H]+	Hispidulin*	Flavonoids	Flavonoid	1447-88-7	A	6170000	6413900	5926100	6648100	6354700	5838600	4956900	6300400	6264400	5292200	7771000	5608300	5614900	5816800	6094700	C10058	--
mws0058	299.06	284	300.063	C16H12O6	[M-H]-	Diosmetin*	Flavonoids	Flavonoid	520-34-3	A	371540	396060	347020	429600	459780	476990	320040	501210	512980	389670	546090	370150	420510	414900	380930	C10038	--
Zmhp003514	301.07	286.05	300.063	C16H12O6	[M+H]+	6,7,8-Tetrahydroxy-5-methoxyflavone*	Flavonoids	Flavonoid	-	A	5932700	6188500	5676900	6266500	6112900	5627300	4647400	6282600	5903100	5200100	7187500	5281600	5477700	5536100	5864100	--	--
pmp000548	301.07	286.04	300.063	C16H12O6	[M+H]+	Pratensein*	Flavonoids	Isoflavones	2284-31-3	B	6114700	6245200	5984200	6506800	6254700	6016000	4723200	6432900	5967100	5356900	7145000	5555700	5618900	5706700	5940400	C10520	ko00943
Zmhn001926	299.08	137.02	300.084	C13H16O8	[M-H]-	Salicylic acid O-glycoside*	Phenolic acids	Phenolic acids	-	A	6271200	6512800	6029600	3882100	3999600	3302300	3290800	2796700	2810100	4452300	4109500	3364800	4609700	4122700	4168200	--	--
Zmxn001997	299.08	137.02	300.084	C13H16O8	[M-H]-	Isosalicylic acid O-glycoside*	Phenolic acids	Phenolic acids	-	A	6688200	6915100	6461300	4095200	3647100	3499300	3255600	3008500	3041100	4948900	4617000	3210700	4619300	4404900	3887100	--	--
mws2367	299.11	119	300.121	C14H20O7	[M-H]-	Salidroside	Phenolic acids	Phenolic acids	10338-51-9	B	581525	561890	601160	790530	820760	812250	825720	1017800	1187400	840590	752030	1248500	751030	747570	647490	C06046	ko00350,ko01100
Lmqn008288	299.26	299.26	300.267	C18H36O3	[M-H]-	3-Hydroxy-stearic acid	Lipids	Free fatty acids	17773-30-7	A	197880	201050	194710	144590	127070	129560	188560	169500	196780	142920	148380	117770	155740	169660	146870	--	--
pmb3079	300.05	96.9	301.056	C8H16NO9P	[M-H]-	N-Acetyl-D-glucosamine 1-phosphate	Others	Others	-	B	28558.5	26261	30856	60314	54735	39846	81927	56136	73048	42049	27524	63485	62391	61727	49637	C04256	--
pmp001176	302.14	103.1	301.131	C17H19NO4	[M+H]+	Dihydrocaffeoyltyramine	Alkaloids	Phenolamine	-	B	81218.5	90119	72318	135670	168360	151080	126550	114850	158080	115940	146090	126470	98373	124070	134360	--	--
Hmyp002315	303.04	257.04	302.042	C15H10O7	[M+H]+	3,5,7,4'--Tetrahydroxy-Coumaronochromone	Others	Others	-	A	99094	108230	89958	53431	122590	77874	61134	60034	51510	72017	79752	66276	52860	55145	62458	--	--
mws0397	301.22	257.23	302.225	C20H30O2	[M-H]-	Cis-5,8,11,14,17-Eicosapentaenoic Acid	Lipids	Free fatty acids	10417-94-4	B	2261.7	1485.2	3038.2	2766.6	3870.7	4615.3	1210.4	5284.4	3266.2	1497.5	2754.9	2889.5	3048.5	2270.3	2625.4	C06428	ko01040
pmn001610	307.26	307.3	308.272	C20H36O2	[M-H]-	Eicosadienoic acid	Lipids	Free fatty acids	5598-38-9	A	47034	45851	48217	77998	44414	65735	61406	58784	37674	56386	59905	23804	50866	56165	44675	C16525	ko01040
pmb2789	309	209	310	C18H30O4	[M-H]-	13-HpOTrE(r)*	Lipids	Glycerol ester	121107-97-9	B	9601.05	11612	7590.1	10127	9453.4	10067	8566.5	9099.1	10483	8897.7	8438.6	5949.8	9059.1	9150	8217.5	--	--
Lmhn003074	309.06	193.05	310.069	C14H14O8	[M-H]-	Feruloylmalic acid	Phenolic acids	Phenolic acids	-	A	105785	119310	92260	134280	150740	162350	129990	150090	182940	149960	161070	154380	137100	171950	150830	--	--
pmb2791	309.21	209.1	310.1	C18H30O4	[M-H]-	9-HpOTrE*	Lipids	Glycerol ester	111004-08-1	B	18746.5	19184	18309	20962	18998	18021	72128	39656	34274	18997	19785	26625	44682	45615	45346	C16321	ko00592,ko01110
Lmtp001399	312.11	150.05	311.101	C14H17NO7	[M+H]+	5,6-Dihydroxyindole-5-O-β-glucoside	Others	Others	-	B	23278.5	25973	20584	76916	51614	85873	105810	127420	93361	69341	83462	76345	75652	63804	76828	--	--
pme3967	312.13	180	311.123	C12H17N5O5	[M+H]+	2-(Dimethylamino)guanosine	Nucleotides and derivatives	Nucleotides and derivatives	2140-67-2	B	113585	109430	117740	96696	75100	96682	255900	162810	169480	189570	129490	190580	171680	193930	176440	--	--
pmb2804	311.1	171.3	312.1	C18H32O4	[M-H]-	13-HPODE	Lipids	Glycerol ester	33964-75-9	B	109495	107570	111420	59863	98421	168470	106700	64525	28658	128270	73331	206450	129160	143630	132440	C04717	ko00591,ko01100
Lmtn003441	311.11	149.06	312.121	C15H20O7	[M-H]-	2-Acetyl-3-hydroxyphenyl-1-O-glucoside	Phenolic acids	Phenolic acids	-	B	200190	193410	206970	127480	174750	217550	133110	138510	171010	149660	128300	252980	161960	180370	170540	--	--
mws0636	313.15	166	312.147	C18H20N2O3	[M+H]+	L-Phenylalanyl-L-phenylalanine	Amino acids and derivatives	Amino acids and derivatives	2577-40-4	B	3499.6	4059	2940.2	12596	10887	14836	12478	24456	14886	8036.3	12622	13076	13166	13982	16768	--	--
Rfmb087	311.22	293.21	312.23	C18H32O4	[M-H]-	13-Oxo-9-hydroxy-10-octadecenoic acid	Lipids	Free fatty acids	-	B	40366.5	38541	42192	51777	39040	42275	48589	53638	61738	35356	56041	29638	38256	41185	40227	--	--
pmn001689	311.22	223.17	312.23	C18H32O4	[M-H]-	9-Hydroxy-12-oxo-10-octadecenoic acid	Lipids	Free fatty acids	-	A	279885	264880	294890	413300	315360	358690	379820	446650	405200	321750	435240	275720	339560	371300	350350	--	--
mws0038	313.07	283	314.079	C17H14O6	[M-H]-	Kumatakenin	Flavonoids	Flavonols	3301-49-3	A	334660	376790	292530	474610	359950	455600	405920	511880	491010	314200	384360	312090	381000	380580	330950	--	--
Rfmb089	313.24	295.23	314.246	C18H34O4	[M-H]-	9,10-Dihydroxy-12-octadecenoic acid	Lipids	Free fatty acids	263399-34-4	B	11449.5	11783	11116	8695.1	10184	9377.5	7255.2	196.64	7870.2	8119.7	7349	11953	8037.7	8922.3	7885.9	--	--
Lmmn004912	315.05	271.02	316.058	C16H12O7	[M-H]-	Quercetin-3-O-methyl ether	Flavonoids	Flavonols	1486-70-0	B	94047.5	94700	93395	90497	109700	91304	63297	87730	76170	80940	132450	71566	75606	77469	86718	C04443	ko00944
pmp000003	317.07	302.04	316.058	C16H12O7	[M+H]+	Nepetin	Flavonoids	Flavonoid	520-11-6	A	18170000	18036000	18304000	15480000	16771000	14101000	8879400	13236000	13526000	13781000	20099000	11351000	14686000	13913000	14497000	--	--
mws0066	315.05	151	316.058	C16H12O7	[M-H]-	Isorhamnetin	Flavonoids	Flavonols	480-19-3	B	4752.7	3992.3	5513.1	3771.5	4111.2	3656.6	1654.6	2654.1	3860.1	4249.4	3011.8	4141.4	3507.7	2788	4231.6	C10084	--
pmb2831	315.1	153.1	316.079	C13H16O9	[M-H]-	Protocatechuic acid O-glucoside	Phenolic acids	Phenolic acids	-	B	6490000	6226900	6753100	8998500	10735000	8823200	8534000	8332600	8211700	8067100	7242500	7753600	7130200	8288200	7493000	--	--
Hmtn001120	315.11	153.06	316.116	C14H20O8	[M-H]-	5-(2-Hydroxyethyl)-2-O-glucosylohenol	Phenolic acids	Phenolic acids	-	A	4594100	4181300	5006900	5977200	7147900	6100900	6285900	6295400	5794700	5707100	4838200	5388600	4932400	5973600	5855200	--	--
pme3459	317.21	299	316.204	C20H28O3	[M+H]+	Caffeyl alcohol	Phenolic acids	Phenolic acids	469-83-0	B	6700200	6762400	6638000	5329900	3846300	5137500	3905400	4986600	4655000	3567000	4282400	2651600	4631500	4510100	3476100	C09066	--
Lmjn010398	317.21	255.21	318.219	C20H30O3	[M-H]-	Ciliaric acid	Terpenoids	Sesquiterpenoids	35682-59-8	A	16399.7	8020.4	24779	40206	28026	44927	16773	59658	33336	13768	37539	11957	23975	25262	21061	--	--
pmb3075	319	145.1	320.09	C16H16O7	[M-H]-	3-O-p-Coumaroylshikimic acid	Phenolic acids	Phenolic acids	-	B	25437	36472	14402	31426	32081	26782	41963	55201	63988	20480	35691	19753	34264	30042	30485	--	--
mws0879	319.23	257.23	320.235	C20H32O3	[M-H]-	12(S)-HETE	Lipids	Free fatty acids	54397-83-0	B	2463.05	3055.7	1870.4	3492.9	2118.7	3877.6	3509.6	4693.1	4545.5	2329.8	4185.5	2496.2	2418	3194.4	2446.9	C14777	ko00590
mws0582	322.11	130	321.099	C11H19N3O6S	[M+H]+	S-(methyl)glutathione	Amino acids and derivatives	Amino acids and derivatives	2922-56-7	B	43974.5	49774	38175	28000	25868	28117	66257	65299	104270	32300	25908	46158	50358	49678	48404	C11347	--
pme3174	324.06	112	323.052	C9H14N3O8P	[M+H]+	Cytidine 5'-monophosphate(Cytidylic acid)	Nucleotides and derivatives	Nucleotides and derivatives	63-37-6	B	19543.5	19884	19203	21528	17644	23149	32389	30927	32771	12540	20250	31805	24014	30934	25519	C00055	ko00240,ko01100
pme3188	323.03	211	324.036	C9H13N2O9P	[M-H]-	Uridine 5'-monophosphate	Nucleotides and derivatives	Nucleotides and derivatives	58-97-9	B	10550.6	9047.3	12054	16444	20507	24752	65663	47703	52425	9410.2	6422.5	14285	25532	29876	28577	C00105	ko00240,ko01100
Lmbp003825	325.1	163.04	324.085	C15H16O8	[M+H]+	Skimmin	Lignans and Coumarins	Coumarins	93-39-0	A	559955	711780	408130	9	404170	9	516040	397010	312660	9	322500	358350	353450	338820	260670	--	--
mws0983	326.31	62.06	325.298	C20H39NO2	[M+H]+	N-Oleoylethanolamine	Others	Others	111-58-0	B	36840	38481	35199	37603	24960	39573	39519	32817	29612	39271	36059	27050	34820	34622	29535	C20792	--
pmn001419	325.09	163.04	326.1	C15H18O8	[M-H]-	1-O-[(E)-p-Cumaroyl]-glucose	Phenolic acids	Phenolic acids	-	A	2034100	2186000	1882200	1179500	1431100	1360300	1317800	1275200	1298000	1440900	963570	1659600	1481600	1636300	1516300	--	--
pmn001690	327.14	165.09	328.152	C16H24O7	[M-H]-	3-Hydroxy-4-isopropylbenzylalcohol 3-glucoside	Phenolic acids	Phenolic acids	-	B	12666.3	21339	3993.6	16744	19590	21532	29588	37217	34050	43876	37641	33944	17916	25582	25496	--	--
pmn001691	327.22	291.2	328.225	C18H32O5	[M-H]-	9,12,13-Trihyroxy-10,15-octadecadienoic acid	Lipids	Free fatty acids	-	A	41132	49228	33036	39270	43982	36801	106770	113530	84891	75703	83155	75800	121810	128600	125820	--	--
mws0371	327.23	283.3	328.24	C22H32O2	[M-H]-	Cis-4,7,10,13,16,19-Docosahexaenoic Acid(C22:6n3)	Lipids	Free fatty acids	6217-54-5	B	3902.5	4428.8	3376.2	3644	3862.2	3968.1	3789.4	2514.4	3712.6	2515.6	2945.9	3299.3	3232.8	3570.7	3297	--	--
mws0884	328.05	134.2	329.053	C10H12N5O6P	[M-H]-	Cyclic AMP	Nucleotides and derivatives	Nucleotides and derivatives	60-92-4	A	215110	123120	307100	268500	324710	399740	152650	458470	299740	166500	321760	289220	267440	282840	266440	C00575	ko00230,ko01100
mws0917	329.07	314	330.074	C17H14O7	[M-H]-	3,7-Di-O-methylquercetin*	Flavonoids	Flavonols	61395	A	18557	20139	16975	31728	25371	27370	31974	36228	28678	19635	33478	20596	30328	24790	18341	C01265	ko00944
pmp000004	331.08	316.06	330.074	C17H14O7	[M+H]+	Jaceosidin*	Flavonoids	Flavonoid	18085-97-7	A	4867350	4587500	5147200	4887400	4882900	4427600	4342400	5287300	4865600	4046600	5097600	5086900	4445100	5082500	4678500	--	--
Lmtn002565	329.11	167.03	330.095	C14H18O9	[M-H]-	1'-O-Vanilloyl-glucose	Phenolic acids	Phenolic acids	-	B	194670	208470	180870	175450	151730	160390	165780	160960	170260	169560	165750	181160	159900	191100	163700	--	--
pmn001517	329.12	167	330.131	C15H22O8	[M-H]-	3,4,5-Trimethoxyphenyl-1-O-Glucoside	Phenolic acids	Phenolic acids	-	B	6401850	6459800	6343900	6686600	6260500	6976000	8339800	7145300	7881300	9621100	6156000	8059600	6344600	7620900	6789700	--	--
pmn001694	329.23	229.15	330.241	C18H34O5	[M-H]-	9,10,13-Trihyroxy-11-octadecadienoic acid	Lipids	Free fatty acids	-	B	110135	113140	107130	188930	169260	149070	281350	261140	222380	279770	321740	266930	288880	304600	307510	--	--
pmp001284	331.28	313.27	330.277	C19H38O4	[M+H]+	Monopalmitin	Lipids	Glycerol ester	542-44-9	B	13036.5	12823	13250	10235	10287	10026	9742.6	7976.5	13762	12971	12783	10332	21512	23253	21966	--	--
pme3184	332.08	136	331.068	C10H14N5O6P	[M+H]+	2'-Deoxyadenosine-5'-monophosphate	Nucleotides and derivatives	Nucleotides and derivatives	653-63-4	B	1046495	948390	1144600	1781100	1588000	1296400	1782400	1792700	1600300	1540800	1539900	1187000	1442200	1451000	1725800	C00360	ko00230,ko01100
pmb0789	332.13	152.07	331.127	C14H21NO8	[M+H]+	Pyridoxine-5'-O-glucoside	Others	Vitamin	-	B	4626700	4121200	5132200	7156200	5958100	5866000	5901000	6486400	6180600	5971800	5718100	4752000	6136700	5393800	5473600	C03996	--
pmc0066	333.05	137.05	332.052	C10H13N4O7P	[M+H]+	2'-Deoxyinosine-5'-monophosphate	Nucleotides and derivatives	Nucleotides and derivatives	3393-18-8	B	4183750	4978600	3388900	8502200	9123400	9271500	9842700	7428400	6351100	3985600	4549600	6614200	6339200	6396400	6071100	C06196	ko00230
pmn001518	331.07	169.01	332.074	C13H16O10	[M-H]-	1-O-Galloyl-glucose*	Phenolic acids	Phenolic acids	58511-73-2	A	2152200	2092900	2211500	1199400	1574900	1142300	917940	1163900	1232800	1849900	1230700	1234400	1207600	1834800	1373200	C01158	--
HmLn000659	331.07	169.01	332.075	C13H16O10	[M-H]-	3-O-Galloyl-glucose*	Tannins	Tannin	-	A	289575	280610	298540	279050	374220	371450	270530	254030	349930	340500	330970	226320	285500	303430	326440	--	--
HmLn000873	331.07	169.01	332.075	C13H16O10	[M-H]-	2-O-Galloyl-glucose*	Tannins	Tannin	-	B	884175	960960	807390	620520	879180	604690	366600	544860	484010	586370	487260	409560	570110	467330	677530	--	--
Lmqn000432	333.06	333.06	334.067	C9H19O11P	[M-H]-	1-(sn-Glycero-3-phospho)-1D-myo-inositol	Others	Saccharides and Alcohols	-	A	572030	526810	617250	511790	463680	406590	456500	316650	285640	438980	551520	448200	485380	261440	613520	--	--
Hmln002806	335.08	179.03	336.085	C16H16O8	[M-H]-	3-O-Caffeoylshikimic acid	Phenolic acids	Phenolic acids	180981-12-8	A	194202	96334	292070	429810	419770	364340	92567	409610	255830	210720	424900	251810	254300	275000	259550	--	--
pmb2636	335.1	253.1	336.23	C20H32O4	[M-H]-	8,15-DiHETE	Lipids	Glycerol ester	77667-08-4	B	3927	4439.2	3414.8	7200	6065.9	5086.2	6119.5	8348	6855.4	4673.3	5923.6	4899.3	7068.7	5261.8	4544.5	--	--
pmb3074	337.09	191.1	338.1	C16H18O8	[M-H]-	3-O-p-Coumaroylquinic acid*	Phenolic acids	Phenolic acids	1899-30-5	A	8444550	7683800	9205300	7504000	8637000	6365600	6267100	4864900	6015700	8175000	8424000	7229400	7408500	7225600	7174600	C12208	ko00940,ko00941,ko00945,ko01110
pmb3068	337.09	173.1	338.1	C16H18O8	[M-H]-	1-O-p-Coumaroylquinic acid*	Phenolic acids	Phenolic acids	-	A	170025	152750	187300	172020	192050	185310	284970	242300	242120	252460	179400	253200	205360	180790	207700	--	--
pmb4777	337.09	161.1	338.1	C16H18O8	[M-H]-	4-Hydroxy-7-methoxycoumarin-β-rhamnoside	Lignans and Coumarins	Coumarins	-	B	296945	330040	263850	229450	253930	266800	114880	161940	164090	257490	226850	225450	252450	258580	262650	--	--
pma6460	337	163.1	338.1	C16H18O8	[M-H]-	5-O-p-Coumaroylquinic acid*	Phenolic acids	Phenolic acids	32451-86-8	B	2390400	2020000	2760800	1508100	2330600	1582600	1174400	968270	1376800	1987700	2202200	1555900	1573800	1849700	1720000	--	--
Lmbn001162	339.07	177.02	340.079	C15H16O9	[M-H]-	Esculetin-glucoside*	Lignans and Coumarins	Coumarins	-	A	22448000	22235000	22661000	22639000	25633000	22402000	22413000	22910000	21719000	25427000	24056000	18847000	22856000	22242000	22862000	--	--
mws1015	339.07	177	340.079	C15H16O9	[M-H]-	Esculin(6,7-DihydroxyCoumarin-6-glucoside)*	Lignans and Coumarins	Coumarins	531-75-9	A	21079000	20769000	21389000	23976000	26975000	23408000	22639000	21374000	22531000	25414000	24200000	21010000	20771000	20402000	22403000	C09264	--
Zmpn002553	339.07	177.02	340.079	C15H16O9	[M-H]-	Cichoriin*	Others	Others	531-58-8	B	21653000	20917000	22389000	26734000	28123000	24268000	22094000	23621000	23787000	24623000	23470000	21556000	19363000	25144000	21659000	C09206	--
pma0149	341.08	207.07	340.079	C15H16O9	[M+H]+	Sinapoyl malate	Phenolic acids	Phenolic acids	92344-58-6	B	3484.8	3043.7	3925.9	18248	10224	12745	27176	14444	19931	11054	10542	5131.3	9622.7	11451	13539	C02887	ko00940
pme3311	339	97	340.12	C6H14O12P2	[M-H]-	D-Fructose-1,6-biphosphate	Others	Saccharides and Alcohols	-	B	12602	11132	14072	15688	6999.2	16911	9370.4	12791	11282	14113	17973	24120	13264	16945	15204	C00354	ko00400,ko00710,ko01100,ko01110,ko01200
pmn001420	341.09	179.04	342.095	C15H18O9	[M-H]-	1-O-[(E)-Caffeoyl]-glucose	Phenolic acids	Phenolic acids	-	A	1227000	1108100	1345900	1748900	1500900	1761800	2965100	2434100	2315100	1550100	1661000	1743600	1449100	1718600	1789100	--	--
Lmcp007240	343.12	313.08	342.11	C19H18O6	[M+H]+	5,7,8,4'-Tetramethoxyflavone	Flavonoids	Flavonoid	6601-66-7	B	11960.5	11463	12458	4455.5	27599	3774.2	9587.4	3787.6	6873.5	1822.1	3998.4	9	36561	33684	18125	--	--
mws0264	341.11	119	342.116	C12H22O11	[M-H]-	D-(+)-Trehalose*	Others	Saccharides and Alcohols	99-20-7	B	164855	174230	155480	212630	161410	130100	56195	93353	99365	166680	139760	103490	77388	115980	72617	C01083	ko00500,ko01100,ko01110,ko02010
mws1080	341.11	179	342.116	C12H22O11	[M-H]-	Galactinol*	Others	Saccharides and Alcohols	3687-64-7	B	1031905	924410	1139400	1083700	1069100	912260	342770	369470	512800	979720	1120600	776090	584270	689300	714720	C01235	ko00052,ko01100
mws1333	341.11	113	342.116	C12H22O11	[M-H]-	Melibiose*	Others	Saccharides and Alcohols	585-99-9	B	151925	137810	166040	183390	135560	148280	60882	100600	120990	155850	177450	165310	128430	134140	127300	C05402	ko00052,ko01100,ko02010
mws5038	341.11	89.02	342.116	C12H22O11	[M-H]-	Isomaltulose*	Others	Saccharides and Alcohols	13718-94-0	B	3936650	4116900	3756400	1703700	2115200	1893500	1455000	1220200	1650200	2447600	2074600	3026500	1892000	2394900	2058100	C01742	--
pme0519	341.11	119	342.116	C12H22O11	[M-H]-	D-(+)-Sucrose*	Others	Saccharides and Alcohols	57-50-1	B	827140	823560	830720	795230	749720	740700	276340	292600	452820	628900	770090	525980	461910	508860	538610	C00089	ko00052,ko00500,ko01100,ko02010
mws0906	341.12	179	342.131	C16H22O8	[M-H]-	Coniferin	Phenolic acids	Phenolic acids	531-29-3	B	641795	644380	639210	556840	564190	474600	418370	383850	396590	460850	535050	400460	427180	429950	475730	C00761	ko00940
pmb2211	343.3	240.7	342.288	C19H38N2O3	[M+H]+	Cocamidopropyl betaine	Alkaloids	Alkaloids	873943	A	19843.5	13647	26040	16572	25293	25005	47636	51393	63148	19140	30302	25273	34021	37789	33842	--	--
Zmlp007578	345.06	313.03	344.053	C17H12O8	[M+H]+	3,3',4-Trimethoxy ellagic acid	Phenolic acids	Phenolic acids	-	B	57840	61539	54141	91699	70243	100060	94893	110940	99478	67581	82265	78608	79098	87989	75905	--	--
Zmhp004065	345.1	330.07	344.089	C18H16O7	[M+H]+	7,8-Dihydroxy-5,6,4'-trimethoxyflavone*	Flavonoids	Flavonoid	-	A	4748950	5182000	4315900	5510500	4941400	5782300	4796800	5790800	5574200	3974800	5217300	3739700	4771700	5100000	4085200	--	--
Lmjp008064	345.1	315.05	344.09	C18H16O7	[M+H]+	Nevadensin	Flavonoids	Flavonols	10176-66-6	A	3824150	4175500	3472800	4273400	3989700	4556700	3627200	4438400	4231000	3119900	4030200	2754800	3842800	3838600	3505500	C10111	--
pmp000786	345.1	330.07	344.09	C18H16O7	[M+H]+	Eupatorin*	Flavonoids	Flavonoid	855-96-9	A	23127000	24946000	21308000	30234000	25252000	31583000	33426000	37173000	34628000	23416000	29595000	24999000	30235000	29370000	28858000	--	--
pmp000006	345.1	330.07	344.09	C18H16O7	[M+H]+	Eupatilin*	Flavonoids	Flavonoid	22368-21-4	A	19003500	20638000	17369000	25393000	20955000	27415000	28603000	31801000	30117000	20342000	24618000	22840000	24182000	25204000	24409000	C10040	--
mws1474	345.1	284	344.09	C18H16O7	[M+H]+	5,7-Dihydroxy-3',4',5'-trimethoxyflavone	Flavonoids	Flavonoid	18103-42-9	B	31060.5	31675	30446	42604	35083	41954	34218	48137	39288	29530	29905	28847	37585	35320	37903	C19807	--
Zmln000899	343.11	181.05	344.111	C15H20O9	[M-H]-	Syringic Aldehyde-glucoside	Phenolic acids	Phenolic acids	-	A	178905	177800	180010	226760	180240	169720	233340	208470	257890	281450	244130	249260	183510	242180	217900	--	--
HJAP058	345.1	284.07	344.125	C19H20O6	[M+H]+	tetramethoxyflavanone	Flavonoids	Flavonoid	-	A	91262.5	102110	80415	121710	94863	123720	130590	162120	145110	108850	118910	118850	119950	124880	125470	--	--
mws0609	344.04	150	345.047	C10H12N5O7P	[M-H]-	Guanosine 3',5'-cyclic monophosphate	Nucleotides and derivatives	Nucleotides and derivatives	7665-99-8	A	231275	162050	300500	309730	297200	392930	482220	581710	536730	148560	214190	236590	313220	333540	350120	C00942	ko00230,ko01100
pmb0801	346.11	184.1	345.106	C14H19NO9	[M+H]+	4-Pyridoxic acid-O-glucoside	Others	Vitamin	-	B	20109.5	14250	25969	36159	31635	28989	33699	37546	35745	26254	33191	31775	27216	24991	32070	--	--
pmp000010	347.08	332.07	346.069	C17H14O8	[M+H]+	5,7,4',5'-Tetrahydro-3',6-dimethoxyflavone	Flavonoids	Flavonoid	-	B	612775	671710	553840	863410	684040	955680	940420	1116600	1066900	663580	823260	752870	843940	900930	805540	--	--
pmb0981	348.07	136	347.063	C10H14N5O7P	[M+H]+	Adenosine 5'-monophosphate	Nucleotides and derivatives	Nucleotides and derivatives	61-19-8	B	19335.5	20751	17920	18297	26789	18078	30204	27203	28066	20576	18042	13322	28457	22679	26230	C00020	ko00230,ko00908,ko01100,ko01110
pmb1562	351.25	146.9	350.246	C21H34O4	[M+H]+	MAG(18:4)	Lipids	Glycerol ester	-	B	7688.4	10298	5078.8	35775	12404	35861	30164	47207	20559	31238	28658	26561	39569	37838	37995	--	--
mws4108	353.14	189.1	352.131	C21H20O5	[M+H]+	1-Methoxyphaseollin	Others	Others	157226-48-7	B	52917.5	64076	41759	26225	40922	25555	30455	42111	40264	30465	25646	29584	38433	36053	35465	--	--
mws0967	351.22	271.21	352.225	C20H32O5	[M-H]-	5(S),6(R)-Lipoxin A4	Lipids	Free fatty acids	89663-86-5	B	333550	354810	312290	353590	224030	383330	233300	365490	279980	345230	373950	253640	280490	324330	325090	C06314	ko00590
Lmhp011388	353.27	261.22	352.261	C21H36O4	[M+H]+	2-γ-Linolenoyl-glycerol*	Lipids	Glycerol ester	-	B	1103245	1310100	896390	1496100	923710	1208600	1611200	1859200	1748200	1326700	1279500	904020	1362500	1318500	1277700	--	--
Lmhp011562	353.27	261.22	352.261	C21H36O4	[M+H]+	1-α-Linolenoyl-glycerol*	Lipids	Glycerol ester	-	B	689435	797950	580920	673360	530360	818510	1295800	1058300	1098900	636990	797880	590040	794310	758350	826230	--	--
pme1816	353.09	191	354.095	C16H18O9	[M-H]-	Neochlorogenic acid(5-O-Caffeoylquinic acid)*	Phenolic acids	Phenolic acids	906-33-2	A	2767900	2645300	2890500	3141500	3502300	3016500	2205900	2768500	2762700	3269800	2659400	2127800	2500400	2635200	2338700	C17147	--
mws0748	353.09	191.1	354.095	C16H18O9	[M-H]-	1-O-Caffeoylquinic acid*	Phenolic acids	Phenolic acids	1241-87-8	A	1189060	932420	1445700	1931600	1790100	1377100	1000100	1081400	1318300	1868700	1664100	972600	1004200	1373400	1475000	--	--
mws1077	355.1	193.05	354.095	C16H18O9	[M+H]+	Scopolin	Lignans and Coumarins	Coumarins	531-44-2	B	10432150	18556000	2308300	3164000	1937600	2432000	2886400	3216800	3162900	2436000	3429300	2104000	6121100	6596100	6005700	C01527	ko00940,ko01110
mws0178	353.09	191.01	354.095	C16H18O9	[M-H]-	Chlorogenic acid*	Phenolic acids	Phenolic acids	327-97-9	A	2299500	2177500	2421500	2756400	2325900	2099300	1664500	1739400	2091800	2203900	2141000	2104600	1792000	1993600	2045200	C00852	ko00940,ko00941,ko00945,ko01110
mws2108	353.09	135.1	354.095	C16H18O9	[M-H]-	Cryptochlorogenic acid*	Phenolic acids	Phenolic acids	905-99-7	B	12464000	11888000	13040000	11601000	12519000	10633000	7308500	8679300	10830000	12175000	11570000	10869000	8911300	9964700	11096000	--	--
Lmhp112042	355.28	263.24	354.277	C21H38O4	[M+H]+	1-Linoleoylglycerol*	Lipids	Glycerol ester	2277-28-3	B	98752	114540	82964	96099	74136	121510	117490	137690	108180	93183	107490	104080	120520	103330	109840	--	--
Lmhp012042	355.28	263.24	354.277	C21H38O4	[M+H]+	2-Linoleoylglycerol*	Lipids	Glycerol ester	-	B	285855	358370	213340	305170	189370	301500	266440	365070	310410	252920	260380	209970	287460	243530	254990	--	--
Zmhn002422	355.1	193.05	356.11	C16H20O9	[M-H]-	1-O-Feruloyl-D-glucose	Phenolic acids	Phenolic acids	-	B	1591450	1991700	1191200	1394100	1399200	1612000	1299000	1272100	1470500	1417000	1611100	1495500	1322400	1523400	1483900	C17759	--
pmb3056	355.1	121.1	356.111	C16H20O9	[M-H]-	Homovanilloylquinic acid	Phenolic acids	Phenolic acids	-	B	658210	780900	535520	538430	721050	516020	297440	267100	351210	613160	439880	329450	431430	500020	445520	--	--
pmb0296	357.3	265.4	356.293	C21H40O4	[M+H]+	MAG(18:1)	Lipids	Glycerol ester	-	B	65054.5	92635	37474	29187	35937	33072	50039	36024	42216	42397	18622	37977	44736	43830	40573	--	--
Zmhn003082	357.08	173.04	358.09	C15H18O10	[M-H]-	5-O-Galacyl-methyl quinine ester	Phenolic acids	Phenolic acids	-	B	28319.5	30857	25782	15682	16316	18962	6212.6	8924.3	11806	28512	27422	15688	17354	23767	19523	--	--
mws0097	357.13	151	358.142	C20H22O6	[M-H]-	Pinoresinol	Lignans and Coumarins	Lignans	487-36-5	A	98085.5	107490	88681	64752	64690	59905	57720	69720	73257	66428	64897	61164	65652	66862	70226	C05366	ko00998,ko01110
Lmjp007741	359.15	83.05	358.142	C20H22O6	[M+H]+	Atripliciolide Tiglate*	Terpenoids	Sesquiterpenoids	-	A	4046300	3784100	4308500	5832900	4874300	5860200	4755500	5976700	5824600	3955100	4613600	3632200	4548200	4510500	4377500	--	--
Lmjp007763	359.15	83.05	358.142	C20H22O6	[M+H]+	4,15-Iso-Atripliciolide tiglate*	Terpenoids	Sesquiterpenoids	133559-39-4	A	3953050	3723400	4182700	5678000	4925200	5856200	4862300	5897000	5930100	3868500	4814200	3383500	4787000	5015500	4300500	--	--
pmp000009	361.09	303.05	360.084	C18H16O8	[M+H]+	Centaureidin	Flavonoids	Flavonoid	17313-52-9	B	515635	525860	505410	468030	494580	510420	376040	507450	501500	457220	583230	412290	420090	475450	467050	--	--
pmp000788	361.09	346.06	360.084	C18H16O8	[M+H]+	Chrysosplenol D	Flavonoids	Flavonols	14965-20-9	A	5076200	5236500	4915900	4674600	4842000	5090200	3823700	5108300	5101500	4527800	5847300	4158600	4472100	4764100	4791400	C04552	--
pme0085	359.08	196.7	360.084	C18H16O8	[M-H]-	Rosmarinic acid	Phenolic acids	Phenolic acids	537-15-5	B	75633	101560	49706	21032	24515	27866	14616	28926	25326	32474	37223	20541	30793	40079	34704	C01850	ko00350,ko01100
pmb3107	359.1	182.1	360.106	C15H20O10	[M-H]-	Glucosyringic Acid	Phenolic acids	Phenolic acids	-	B	643175	747870	538480	1875500	1161400	1772200	2314300	2577100	1937600	1134900	1337700	1393200	1250700	1498900	1383500	--	--
mws5040	365.11	203.05	364.078	C12H21O11Na	[M+H]+	Turanose	Others	Saccharides and Alcohols	547-25-1	B	192080	173600	210560	330480	254820	320240	229540	241620	181430	187260	240930	184510	205910	310720	210770	C19636	--
pmb0964	366.2	204.1	365.17	C16H23N5O5	[M+H]+	Isopentenyladenine-7-N-glucoside	Nucleotides and derivatives	Nucleotides and derivatives	-	B	59662.5	52815	66510	94212	87398	76184	57919	55517	54882	58409	81271	44223	54954	66057	81421	--	--
Lmgp003270	369.16	177.06	368.074	C16H16O10	[M+H]+	Scopoletin??β-D-Glucuronide	Lignans and Coumarins	Coumarins	132752-65-9	A	3575100	3903100	3247100	3062400	3214500	3309500	2129300	2180200	2239600	2879600	3403800	2702400	2816900	3069500	2931300	--	--
pmb0752	369.12	177.1	368.111	C17H20O9	[M+H]+	3-O-Feruloylquinic acid*	Phenolic acids	Phenolic acids	1899-29-2	A	25851000	23635000	28067000	25654000	28065000	29040000	19039000	20683000	20525000	22185000	26263000	21783000	23167000	24174000	23005000	C02572	--
pma3724	369.1	177.1	368.111	C17H20O9	[M+H]+	1-O-Feruloylquinic acid*	Phenolic acids	Phenolic acids	-	B	14180000	15026000	13334000	12456000	12515000	13008000	8561200	9070500	9686700	11695000	13828000	11550000	11420000	12360000	13200000	--	--
mws0179	367.1	190.9	368.111	C17H20O9	[M-H]-	Chlorogenic acid methyl ester	Phenolic acids	Phenolic acids	29708-87-0	B	948260	1007200	889320	1046400	852010	1071900	621920	719960	781570	739440	1147900	676880	635870	865030	751810	--	--
Lmbp002309	371.1	209.05	370.126	C17H22O9	[M+H]+	Sinapaldehyde Glucoside	Phenolic acids	Phenolic acids	154461-65-1	B	53260	55849	50671	37566	40603	47241	32187	34834	32231	36800	29283	42219	33642	32608	33198	--	--
pmb3317	371.1	179.1	372.106	C16H20O10	[M-H]-	Quinacyl syringic acid	Phenolic acids	Phenolic acids	-	B	122215	122210	122220	140660	166100	86646	32632	38973	44274	129730	131880	45322	73992	82046	98566	--	--
pmn001695	371.1	249.06	372.106	C16H20O10	[M-H]-	Trihydroxycinnamoylquinic acid	Phenolic acids	Phenolic acids	-	A	3027900	3157500	2898300	3072100	2801800	3030800	2640900	2171600	2913000	2107600	2764800	2663700	2346600	3152300	3032100	--	--
Hmgn004693	371.11	327.03	372.121	C20H20O7	[M-H]-	(8'R,7'S)-(-)-8-Hydroxy-α-conidendrin	Lignans and Coumarins	Lignans	-	B	10494	11303	9685.1	14324	8801	15768	13537	16834	17335	13621	14079	16285	11951	15377	15752	--	--
mws0011	371.13	209	372.142	C17H24O9	[M-H]-	Syringin	Phenolic acids	Phenolic acids	118-34-3	B	48113.5	62329	33898	63186	63481	50897	52110	57511	37876	57655	73599	26513	29817	53381	69663	C01533	ko00940
Lmjp007670	375.11	345.06	374.1	C19H18O8	[M+H]+	Hymenoxin	Flavonoids	Flavonols	56003-01-1	A	4931400	4903400	4959400	5964800	5249200	6106700	5318700	6592100	6157900	4333300	5403600	4130500	5123700	5430800	4936100	--	--
pmb0108	375.2	137.1	374.1	C19H18O8	[M+H]+	Feruloyl syringic acid	Phenolic acids	Phenolic acids	-	B	967025	975580	958470	639860	758650	650950	528640	489180	603580	778520	697770	778620	691010	749880	785200	--	--
Hmgn004139	373.13	329.05	374.136	C20H22O7	[M-H]-	Isohydroxymatairesinol	Lignans and Coumarins	Lignans	-	B	6055.75	5548.7	6562.8	8046.5	12514	7832.4	13268	7731.7	10301	8898.9	14108	13945	8331.1	6911.4	10907	--	--
Lmjp006107	375.14	83.05	374.137	C20H22O7	[M+H]+	Budlein A	Terpenoids	Sesquiterpenoids	59481-48-0	A	691435	661590	721280	745860	813220	904600	615240	908350	832530	786520	955490	840680	746660	710890	805090	C09351	--
mws0232	377.15	243	376.138	C17H20N4O6	[M+H]+	Riboflavin	Others	Vitamin	83-88-5	A	4664500	5016300	4312700	3981000	4472400	4673700	4530000	5220700	5427500	4480000	2886000	5031300	4855100	5570400	4972000	C00255	ko00740,ko01100,ko01110,ko02010
Lmjn007302	379.18	99.05	380.184	C20H28O7	[M-H]-	Argophyllin A	Terpenoids	Sesquiterpenoids	81686-17-1	A	1723300	1641400	1805200	1800400	1911000	2135400	1698300	2285400	2251400	1949800	2072500	1840500	1576700	1939100	1785100	--	--
pme3337	384.12	252	383.108	C14H17N5O8	[M+H]+	N6-Succinyl Adenosine	Nucleotides and derivatives	Nucleotides and derivatives	4542-23-8	A	1926850	2090700	1763000	6146200	4863300	6065400	8361600	9141900	7782700	3822100	4600000	5349100	4975000	5447300	5431700	--	--
Lmbp003208	385.12	223.06	384.106	C17H20O10	[M+H]+	Fraxidin 8-O-glucoside	Lignans and Coumarins	Coumarins	-	B	116380	127990	104770	83008	95598	129010	120180	108410	105140	123350	108850	104260	130830	106120	119300	--	--
pme1286	385.13	250	384.122	C14H20N6O5S	[M+H]+	S-(5'-Adenosy)-L-homocysteine	Amino acids and derivatives	Amino acids and derivatives	979-92-0	B	87445.5	96466	78425	52104	48724	48363	77923	83900	87521	54215	54158	47350	60323	74187	58645	C00021	ko00270,ko01100,ko01230
Zmhn002227	385.11	223.06	386.121	C17H22O10	[M-H]-	Sinapic acid-glycoside	Phenolic acids	Phenolic acids	-	B	26264	42193	10335	70569	42650	70357	133000	110040	88782	49268	63938	62036	44838	68125	63077	--	--
pmp000113	389.12	374.1	388.116	C20H20O8	[M+H]+	5-Hydroxy-6,7,8,3',4'-pentamethoxyflavone	Flavonoids	Flavonoid	2174-59-6	A	7014.45	6750.7	7278.2	8623.4	9182	12050	6680.7	9667.7	9424.3	5518.1	6561.4	4256.9	10433	8164.5	6604.9	--	--
Hmcn001415	387.13	225.07	388.137	C17H24O10	[M-H]-	Majoroside	Others	Others	134140-02-6	A	36460	37255	35665	35595	39888	32894	41202	43250	33601	27420	35808	42231	34647	34286	29003	--	--
Lmzn001582	387.17	207.1	388.174	C18H28O9	[M-H]-	5'-Glucosyloxyjasmanic acid	Phenolic acids	Phenolic acids	-	A	1102100	1118500	1085700	800790	859110	1041900	764210	728910	824790	787870	825030	992040	728780	980830	944490	--	--
Hmjn003484	251.03	207.04	390.276	C24H38O4	[M-H]-	Bis(2-ethylhexyl)phthalate	Phenolic acids	Phenolic acids	-	B	9680.9	9852.3	9509.5	3591.7	4697.3	3319.4	2938.1	2091.7	5498.9	5623.9	7658.2	3678.2	4544.7	7275.7	5728.2	--	--
pma0110	399	207.2	398.121	C18H22O10	[M+H]+	O-Sinapoyl quinic acid	Phenolic acids	Phenolic acids	-	B	13946	15648	12244	11886	14022	10319	9	9	9732.2	12536	12945	8808.4	7713.5	8523.3	11601	--	--
pme2735	399.2	250	398.137	C15H22N6O5S	[M+H]+	S-Adenosylmethionine	Amino acids and derivatives	Amino acids and derivatives	29908-03-0	B	205070	216150	193990	322460	232750	272750	331810	481990	361960	304540	271050	319370	234140	339190	272180	C00019	ko00261,ko00270,ko00330,ko00908,ko01100,ko01110,ko01230,ko04122
Hmbn005456	399.11	163.04	400.116	C21H20O8	[M-H]-	1-O-Caffeoyl-3-O-p-coumaroylglycerol	Lipids	Glycerol ester	-	B	18087.5	17748	18427	37569	36878	26770	26005	27054	30106	37128	30596	19329	23093	27087	30756	--	--
mws0043	403.14	373.1	402.131	C21H22O8	[M+H]+	Nobiletin	Flavonoids	Flavonoid	478-01-3	A	230095	325160	135030	60534	335270	80629	154330	60158	111490	19350	38396	13423	429540	390540	162760	C10112	--
Cmjn004337	401.14	269.1	402.153	C18H26O10	[M-H]-	Benzyl-O-glucose-xyranoside	Others	Others	-	B	615350	619560	611140	587930	472640	564690	621010	477520	819720	444720	606790	529170	496490	474520	681260	--	--
pme3007	402.99	159	404.002	C9H14N2O12P2	[M-H]-	Uridine 5'-diphosphate	Nucleotides and derivatives	Nucleotides and derivatives	27821-45-0	B	51777	58804	44750	62447	50285	47820	45678	53228	49286	42660	39639	43164	56548	42296	35878	C00015	ko00240,ko00908,ko01100
pmn001738	403.12	223.1	404.132	C17H24O11	[M-H]-	Oleoside 11-methyl ester	Phenolic acids	Phenolic acids	60539-23-3	B	83646	90484	76808	22247	9891.7	17395	22471	16328	28984	31356	33791	25531	28404	41611	48751	--	--
Zmsn001980	407.18	203.09	408.178	C21H28O8	[M-H]-	Ixerisoside D	Terpenoids	Sesquiterpenoids	-	A	4412100	3761900	5062300	2827200	1588700	4739700	12928000	12399000	11586000	6475700	4283700	8894500	5561200	5969700	6926600	--	--
pmd0153	409.24	153	410.243	C19H39O7P	[M-H]-	LysoPA 16:0	Lipids	Glycerol ester	22002-85-3	B	14312.5	16541	12084	10685	17663	16780	24759	17037	17502	21421	10617	14552	23733	23813	17808	C04036	--
Lmbp003668	419.1	287.05	418.09	C20H18O10	[M+H]+	Kaempferol-3-O-arabinoside	Flavonoids	Flavonoid	-	A	2032000	1871600	2192400	580810	1280200	710460	450430	379700	429290	846760	655600	768870	811860	781150	832400	--	--
mws2523	421.08	241.1	422.083	C12H23O14P	[M-H]-	Trehalose 6-phosphate	Others	Saccharides and Alcohols	4484-88-2	B	5959.05	8507.7	3410.4	3038.9	4179.6	3445.5	1784.1	3077.1	1862.7	2517.5	4712.3	3800.3	1331.7	4139.9	3887.6	C00689	ko00500,ko01100
pmb0864	426.26	285.24	425.254	C19H40NO7P	[M+H]+	LysoPE 14:0	Lipids	LPE	-	B	4715.1	4753.6	4676.6	3829.1	5466.2	6808.7	11226	8046.5	6970.7	5630.4	3875.3	7072.3	7590.3	9531.5	8838.8	--	--
Lmhn204620	425.09	277.03	426.095	C22H18O9	[M-H]-	p-coumaroylp-coumaroylmalic acid	Phenolic acids	Phenolic acids	-	B	2912.2	3426.4	2398	5197.9	6509.3	5294.3	2138.6	4391.6	1982	4879.5	7412.5	7145.2	4784.4	4478.6	9473.6	--	--
Zmsn003589	427.21	153.1	428.205	C21H32O9	[M-H]-	Lactuside B	Others	Others	106009-42-1	B	256465	257930	255000	348790	288700	289240	310710	383750	333620	556490	508080	221350	297200	276730	316460	--	--
Cmbn007148	429.12	429.12	430.126	C22H22O9	[M-H]-	1-O-Feruloyl-3-O-caffeoylglycerol	Lipids	Glycerol ester	-	B	18869.5	21130	16609	23700	18122	19880	15798	18818	24981	27361	22577	26810	18851	37109	29358	--	--
mws1434	431.1	311	432.106	C21H20O10	[M-H]-	Apigenin-6-C-glucoside (Isovitexin)	Flavonoids	Flavonoid carbonoside	29702-25-8	B	628795	653160	604430	510900	524180	484720	400740	444420	461760	484270	385170	626660	466470	432350	580970	C01714	ko00944
Lmlp005572	433.11	271.06	432.106	C21H20O10	[M+H]+	Galangin-7-O-glucoside*	Flavonoids	Flavonoid	-	A	3262650	3668800	2856500	2304800	2425600	2117700	1833100	2050100	2289300	2482300	2100600	2311700	2268300	2408200	2168400	--	--
mws0072	433.11	271.01	432.106	C21H20O10	[M+H]+	Apigenin-5-O-glucoside*	Flavonoids	Flavonoid	28757-27-9	A	3077600	3309300	2845900	2422200	2765200	2314500	1668700	1995700	2253300	2848800	2230300	2336600	2408800	2622600	2619500	--	--
mws0895	431.1	269	432.106	C21H20O10	[M-H]-	Genistein-7-O-Glucoside(Genistin)*	Flavonoids	Isoflavones	529-59-9	B	15170000	15394000	14946000	12613000	13598000	12874000	11177000	13251000	15113000	11982000	12861000	13804000	11391000	13325000	13515000	C09126	ko00943
Lmtn002324	431.15	269.1	432.163	C19H28O11	[M-H]-	Benzyl-glucosyl (1-6)-glucoside	Others	Others	-	B	64613	64292	64934	52056	62083	60246	65467	54356	72029	65062	62331	68356	53244	65991	65338	--	--
Lmsn002494	433.04	301	434.049	C19H14O12	[M-H]-	Ellagic Acid-4-O-Xyloside	Tannins	Tannin	139163-18-1	B	127087	94564	159610	294270	203020	267350	251150	230630	298880	225230	207820	210420	169230	229630	246980	--	--
Cmzn005251	433.11	271.06	434.121	C21H22O10	[M-H]-	6-O-Caffeoylarbutin	Phenolic acids	Phenolic acids	136172-60-6	A	264170	280300	248040	284020	326690	342490	382220	389890	364480	401530	279650	413530	256130	254950	289990	--	--
Lmhp008440	438.26	297.24	437.254	C20H40NO7P	[M+H]+	LysoPE 15:1	Lipids	LPE	-	B	13428.5	12552	14305	21161	25128	22643	36349	26288	22763	29016	28735	21650	29802	27597	27383	--	--
Lmhp009187	440.28	299.26	439.27	C20H42NO7P	[M+H]+	LysoPE 15:0	Lipids	LPE	-	B	28566	28539	28593	27010	33841	29082	60657	36799	32037	32225	33418	33990	41036	42597	44054	--	--
Zmsp002553	445.21	247.13	444.2	C21H32O10	[M+H]+	Ixerisoside I	Terpenoids	Sesquiterpenoids	132302-44-4	A	14685	13583	15787	12803	15587	12189	12079	8221.2	9466.9	12753	9631	9997.3	15119	11768	12043	--	--
Hmln003405	447.06	315.01	446.049	C20H16O12	[M-H]-	Ellagic Acid-4-O-Rhamnoside	Tannins	Tannin	-	B	46444	39219	53669	145810	148990	136620	221300	179440	150380	133240	105010	110430	141480	138900	132580	--	--
pmb1283	448.1	163.5	447.215	C18H33N5O6S	[M+H]+	L-Glutaminyl-L-valyl-L-valyl-L-cysteine	Amino acids and derivatives	Amino acids and derivatives	-	B	20383.5	15950	24817	52428	51143	51163	41042	35345	41644	52206	90403	30463	38928	45052	38443	--	--
pme2459	449.11	287.2	448.101	C21H20O11	[M+H]+	Luteolin-7-O-glucoside(Cynaroside)*	Flavonoids	Flavonoid	1268798	A	16010000	13158000	18862000	15441000	22182000	14369000	9971400	11768000	12483000	8112100	13632000	13946000	15539000	8388000	12938000	C03951	ko00944
pmn001716	447.09	119.1	448.101	C21H20O11	[M-H]-	Carthamone	Others	Others	-	B	334955	263160	406750	421480	376660	369200	403200	436500	353600	440590	344090	304640	293760	423260	412320	C08598	--
mws0913	447.09	285	448.101	C21H20O11	[M-H]-	Kaempferol-3-O-galactoside (Trifolin)*	Flavonoids	Flavonols	23627-87-4	A	1532850	1420400	1645300	1063800	1202300	1063200	1048600	829540	1015700	1205300	1079600	1225100	1007400	1160000	1048600	C12626	ko00944
mws2209	449.11	287.06	448.101	C21H20O11	[M+H]+	Kaempferol-3-O-glucoside (Astragalin)*	Flavonoids	Flavonols	480-10-4	A	4098900	4140800	4057000	2234500	3276400	2227600	1613800	1576700	1647900	2604900	2286100	2699800	2357300	2381000	2381600	C12249	ko00944,ko01110
mws0089	447.09	285.04	448.101	C21H20O11	[M-H]-	Kaempferol-7-O-glucoside*	Flavonoids	Flavonols	16290-07-6	A	1401050	1255600	1546500	1005700	1257300	1005000	1006400	799160	948980	1217800	1127000	1337300	930610	1136100	1134200	--	--
Hmcp002316	449.11	317.06	448.101	C21H20O11	[M+H]+	Isorhamnetin-3-O-arabinoside	Flavonoids	Flavonols	-	B	18734.5	20173	17296	11789	14045	17126	7969.2	10401	7419.5	12220	16810	10221	10975	16023	13298	--	--
Lmhp009034	452.28	311.26	451.27	C21H42NO7P	[M+H]+	LysoPE 16:1	Lipids	LPE	-	B	5946.85	5766.2	6127.5	19285	10184	22567	32292	21237	19936	14595	18075	12490	12881	18128	20297	--	--
pmp000308	453.18	291.13	452.168	C22H28O10	[M+H]+	4'-O-Glucosyl-5-O-methylvisamminol	Others	Others	84272-85-5	B	165375	204330	126420	152620	141990	141920	161290	152940	157000	161640	151740	83431	147010	145090	147320	--	--
pmb0876	454.29	313.27	453.286	C21H44NO7P	[M+H]+	LysoPE 16:0	Lipids	LPE	53862-35-4	A	1507000	1602400	1411600	1447800	1903200	1583500	3744100	2096500	2070600	1955500	1587600	2012200	2508900	2584400	2540400	--	--
Lmzn006795	453.34	453.34	454.345	C30H46O3	[M-H]-	Ursonic acid*	Terpenoids	Triterpene	6246-46-4	B	143400	167170	119630	137840	93641	157440	115780	140960	122680	153860	96663	82723	156900	108600	134980	--	--
Lmzn206829	453.34	453.34	454.345	C30H46O3	[M-H]-	Oleanonic acid*	Terpenoids	Triterpene	17990-42-0	B	152170	171680	132660	145430	93803	160310	104520	139040	124680	156360	91394	72472	154030	117740	137550	--	--
Lmzn106829	453.34	453.34	454.345	C30H46O3	[M-H]-	Betulonic acid*	Terpenoids	Triterpene	4481-62-3	B	149880	175110	124650	139460	105280	162010	104080	136800	124100	141850	99723	77880	162270	108660	129620	--	--
Lmzn006829	453.34	453.34	454.345	C30H46O3	[M-H]-	3-Ketoursolic acid*	Terpenoids	Triterpene	-	B	142150	156610	127690	136200	101970	154310	106480	143090	125560	151330	96558	75323	155420	110450	125410	--	--
pmn001700	455.35	455.35	456.36	C30H48O3	[M-H]-	24,30-Dihydroxy-12(13)-enolupinol*	Terpenoids	Triterpene	-	A	196280	225130	167430	152910	139160	124560	108470	95070	124110	98968	114950	93891	125540	118290	109540	--	--
HJN110	455.36	455.36	456.36	C30H48O3	[M-H]-	Betulinic acid*	Terpenoids	Triterpene	-	A	232985	255580	210390	166540	150410	150980	127700	107810	146200	120330	124080	104370	146520	128140	125850	--	--
pmb0464	458.1	116.3	457.143	C16H27NO14	[M+H]+	Aspartic acid di-O-glucoside	Amino acids and derivatives	Amino acids and derivatives	-	B	128385	109160	147610	215050	185920	183270	163460	143020	161880	236920	151130	191430	318030	190950	256770	--	--
mws0034	457.08	169	458.085	C22H18O11	[M-H]-	Epigallocatechin gallate	Tannins	Tannin	989-51-5	B	49545.5	38772	60319	36530	51964	47304	92128	36693	22402	36028	49791	43134	47462	53722	34359	C09731	--
pmb2654	460.1	117.9	461.153	C19H27NO12	[M-H]-	Anthranilate O-glucosyl-O-glucoside	Phenolic acids	Phenolic acids	-	B	74561.5	58606	90517	123180	124440	116870	84405	77036	77010	108300	132590	113010	79507	90411	113370	--	--
Zmlp005019	463.09	331.05	462.08	C21H18O12	[M+H]+	3,3'-Di-O-methyl ellagic acid-4'-O-arabinoside	Phenolic acids	Phenolic acids	-	B	9	9	9	5092.8	4413.6	5163.9	3055.9	6128.4	6050.2	7601.6	6903	4954.1	4569.8	6629.6	5105.2	--	--
mws4167	463.09	287.06	462.08	C21H18O12	[M+H]+	Luteolin-7-O-glucuronide*	Flavonoids	Flavonoid	29741-10-4	A	8114850	8102400	8127300	5089700	7012900	5375300	3901800	3169200	3606500	5797600	4348400	4683800	5350500	4852300	4922200	--	--
pmn001702	461.07	285.05	462.08	C21H18O12	[M-H]-	Tetahydroxyflavone-7-O-glucuronide*	Flavonoids	Flavonoid	-	A	295195	306810	283580	317590	372910	304180	253080	226450	292820	298190	322730	341100	255860	328090	284770	--	--
pmp000012	463.09	287.05	462.08	C21H18O12	[M+H]+	Scutellarin*	Flavonoids	Flavonoid	27740-01-8	A	654620	711400	597840	570640	671110	590450	412030	406920	444470	552560	628320	535690	538320	526870	628810	--	--
pmb3012	461.11	299.2	462.116	C22H22O11	[M-H]-	Chrysoeriol-7-O-glucoside	Flavonoids	Flavonoid	-	B	1432950	1630700	1235200	1105100	973340	823360	500530	703950	785750	1146900	1191900	715580	969250	970690	987610	--	--
pmp000579	463.12	301.07	462.116	C22H22O11	[M+H]+	Diosmetin-7-O-galactoside	Flavonoids	Flavonoid	-	A	312060	284770	339350	198300	253190	214000	134990	150550	202230	222680	252710	238350	208400	210470	245230	--	--
Hmdn001667	463.05	300.99	464.06	C20H16O13	[M-H]-	Ellagic Acid-4-O-glucoside	Tannins	Tannin	-	B	40995.5	39667	42324	54096	64202	83752	108690	122590	112230	78562	91961	89802	94261	102660	105060	--	--
mws0061	463.09	300	464.095	C21H20O12	[M-H]-	Quercetin-3-O-Galactoside (Hyperoside)*	Flavonoids	Flavonols	482-36-0	A	8727450	9638500	7816400	7521500	7895500	6862800	5605300	6651300	5488300	7173400	8354500	6886900	7403100	6844900	8866500	C10073	--
Lmdp003286	465.1	303.06	464.095	C21H20O12	[M+H]+	Isohyperoside*	Flavonoids	Flavonols	35589-21-0	A	25222500	25834000	24611000	19656000	21718000	19642000	13405000	15450000	15494000	22200000	21643000	16097000	18610000	19394000	19590000	--	--
mws0091	463.09	300.03	464.095	C21H20O12	[M-H]-	Quercetin-3-O-glucoside(Isoquercitrin)*	Flavonoids	Flavonols	482-35-9	A	6418100	6300100	6536100	3991200	5750700	4478200	3385600	4277900	4125000	4575800	6119400	4200800	4499700	4361800	5022400	C05623	ko00944,ko01100,ko01110
mws0856	463.09	301	464.095	C21H20O12	[M-H]-	Spiraeoside*	Flavonoids	Flavonols	20229-56-5	A	5426900	5177000	5676800	3975400	4463600	4503000	3282100	4068600	3871400	5396400	5075200	4101400	3875200	4711700	5011800	--	--
mws1329	463.09	300.7	464.095	C21H20O12	[M-H]-	Quercetin-7-O-Glucoside*	Flavonoids	Flavonols	491-50-9	A	3617100	3379900	3854300	2721700	3139700	2662900	1968200	2541200	2297000	2585200	2762000	2582500	2335600	3143400	2871400	--	--
pme1598	463.12	301	464.132	C22H24O11	[M-H]-	Hesperetin-5-O-glucoside	Flavonoids	Dihydroflavonol	69651-80-5	B	5256200	4924600	5587800	3831900	4990500	4356900	3595800	3547000	3126400	4417200	5569900	3942100	4520500	4442500	4550200	--	--
Lmhp009769	466.29	325.27	465.286	C22H44NO7P	[M+H]+	LysoPE 17:1	Lipids	LPE	-	B	14579.5	11808	17351	17127	15206	13148	17742	19711	25547	10415	11195	9461.9	16292	17207	12223	--	--
pmd0130	468.31	184.07	467.301	C22H46NO7P	[M+H]+	LysoPC 14:0	Lipids	LPC	-	A	2054.9	1981.3	2128.5	3104.7	3903.3	5105.1	8591.3	8176.7	6432.1	3542.7	3487.9	4234.8	4424.9	4716.9	6150.2	--	--
Hmmp002121	469.12	317.08	468.113	C23H16O11	[M+H]+	Isorhamnetin-3-O-gallate	Flavonoids	Flavonols	-	B	667390	671050	663730	293970	315020	348340	343600	284210	296670	439140	581410	480570	373840	459310	440290	--	--
mws1610	471.35	471.35	472.355	C30H48O4	[M-H]-	Maslinic acid*	Terpenoids	Triterpene	4373-41-5	A	7612500	8161100	7063900	6172100	5164500	4959800	4527500	4182700	5452100	4660800	4534300	5389300	5204300	5275000	5086900	C16939	--
Lmzn006284	471.35	471.35	472.355	C30H48O4	[M-H]-	2α-Hydroxyursolic acid*	Terpenoids	Triterpene	-	A	764290	815730	712850	557720	451640	387530	324550	294800	384910	370680	380240	423020	453640	471340	426010	--	--
pmn001706	471.35	471.35	472.355	C30H48O4	[M-H]-	2-Hydroxyoleanolic acid*	Terpenoids	Triterpene	26707-60-8	A	7207250	7728700	6685800	5826400	5232800	4543700	4099000	3776200	5072000	4536200	4239300	4987800	4949500	4890700	4705300	--	--
Hmbn005207	471.35	471.35	472.355	C30H48O4	[M-H]-	Hederagenin*	Others	Others	465-99-6	A	94049	100780	87318	74649	58791	58492	33847	38056	50347	46039	52921	62175	58777	55930	54602	--	--
Lmhp008801	476.28	335.26	475.27	C23H42NO7P	[M+H]+	LysoPE 18:3	Lipids	LPE	-	B	752305	759900	744710	921290	1089100	1091800	2206400	1069000	1028700	1071400	973480	1013900	1357000	1439700	1358200	--	--
pmb0881	478.29	337.27	477.286	C23H44NO7P	[M+H]+	LysoPE 18:2	Lipids	LPE	-	B	597160	662530	531790	481890	650010	648150	971410	495270	494710	630000	533610	722190	769480	820870	816230	--	--
Zmhn004909	477.06	169.01	478.075	C21H18O13	[M-H]-	3,4-Di-O-galloyl-shikimic acid	Phenolic acids	Phenolic acids	-	B	34781.5	35037	34526	33208	27062	23106	10757	18212	9614.7	28364	30352	17977	14545	25022	17688	--	--
Hmjp003123	479.08	303.06	478.075	C21H18O13	[M+H]+	Quercetin-5-O-glucuronide	Flavonoids	Flavonols	-	B	2066950	2043000	2090900	1375900	1630000	1084700	673250	777770	790630	1472000	1406400	677120	1120800	1229200	1204900	--	--
Hmcp002207	479.12	317.06	478.111	C22H22O12	[M+H]+	Isorhamnetin-7-O-glucoside (Brassicin)	Flavonoids	Flavonols	6743-96-0	A	1668850	1956200	1381500	1031800	1277200	1231600	688850	799680	841450	1165200	1380500	1230300	1135500	1181600	1311900	--	--
Lmnn002886	477.14	179.03	478.148	C23H26O11	[M-H]-	1'-O-(3,4-Dihydroxyphenethyl)-O-caffeoyl-glucoside	Phenolic acids	Phenolic acids	-	B	5397800	5045900	5749700	4743300	4760700	4472400	2157400	3078700	3172400	4431800	5203500	2742700	4118800	3616700	3267900	--	--
mws0289	480.31	339.29	479.301	C23H46NO7P	[M+H]+	LysoPE 18:1	Lipids	LPE	89576-29-4	B	30927	28373	33481	29683	23322	28254	45746	36507	32581	33132	25881	32307	33923	34841	38756	--	--
pmb2260	480.31	184.07	479.301	C23H46NO7P	[M+H]+	LysoPC 15:1	Lipids	LPC	-	B	30490.5	28620	32361	21291	31002	36898	52415	40613	40891	27511	34827	29823	49219	55151	49169	--	--
Xmgp003697	481.1	319.05	480.09	C21H20O13	[M+H]+	Cannabiscitrin	Others	Others	520-14-9	B	32529	40065	24993	35686	52004	48287	19061	27103	29593	42428	41668	42828	28978	42778	30660	--	--
pmb0883	482.32	341.31	481.317	C23H48NO7P	[M+H]+	LysoPE 18:0	Lipids	LPE	69747-55-3	B	10091.2	9252.5	10930	7942.5	10388	9967.8	16488	12989	11302	15520	9396.3	11911	14457	14175	12969	--	--
Lmhp009129	482.32	184.07	481.317	C23H48NO7P	[M+H]+	LysoPC 15:0	Lipids	LPC	-	B	14336	15155	13517	21162	19408	20351	38093	25647	23254	23836	23079	22167	32528	31164	30659	--	--
Lmzn004190	487.35	469.33	488.35	C30H48O5	[M-H]-	Tormentic Acid	Phenolic acids	Phenolic acids	13850-16-3	B	14974.5	13926	16023	28733	20841	21178	16304	15190	16986	15539	14634	17402	17856	18328	16759	--	--
Lmmp003903	491.12	287.05	490.111	C23H22O12	[M+H]+	Kaempferol-3-O-(2''-acetyl)glucoside*	Flavonoids	Flavonols	-	A	8888750	8121600	9655900	4613300	6602600	4465600	3425600	4636800	4302200	6786200	4902000	5303700	5396800	5477600	5336600	--	--
Lmmn003398	489.11	285.04	490.111	C23H22O12	[M-H]-	Kaempferol-3-O-(6''-acetyl)glucoside*	Flavonoids	Flavonols	-	A	1847500	1585800	2109200	2504400	2431000	2346000	1858800	1642700	1564300	2358200	1546100	2483500	2097900	2368200	1147100	--	--
pma1303	492.31	184.07	491.301	C24H46NO7P	[M+H]+	LysoPC 16:2	Lipids	LPC	-	B	10835	12306	9363.9	13247	12436	19867	61734	27814	32944	17729	10727	17012	38542	48284	38714	--	--
pmb0736	493.13	331	492.127	C23H24O12	[M+H]+	Tricin-7-O-Glucoside	Flavonoids	Flavonoid	32769-01-0	A	675165	675370	674960	635600	691370	661440	429380	615180	646550	636590	841340	512860	596430	624460	610770	--	--
pmb0790	494.19	332.5	493.18	C20H31NO13	[M+H]+	Pyridoxine di-O-glucoside	Others	Vitamin	-	B	27576.5	21995	33158	37079	39168	35561	33448	38427	34367	36303	22711	32261	36158	34760	39972	--	--
Lmhp008833	494.32	184.07	493.317	C24H48NO7P	[M+H]+	LysoPC 16:1	Lipids	LPC	-	A	135605	165000	106210	237790	157460	293180	279550	287840	311270	308420	241110	261620	261160	278750	283750	--	--
pmb0855	496.34	184.07	495.332	C24H50NO7P	[M+H]+	LysoPC 16:0	Lipids	LPC	17364-16-8	A	14010500	14434000	13587000	19696000	19017000	21268000	38682000	26014000	24784000	23903000	20922000	25368000	30702000	30095000	29588000	--	--
Lmgp003989	499.13	163.04	498.116	C25H22O11	[M+H]+	Dicaffeoylshikimic??acid	Phenolic acids	Phenolic acids	-	A	899785	975070	824500	753620	953560	837400	527070	525110	586780	1021900	755780	550440	801240	620680	751150	--	--
pmb3064	499.15	163.2	500.153	C22H28O13	[M-H]-	3-O-p-Coumaroylquinic acid O-glucoside*	Phenolic acids	Phenolic acids	-	B	46373	40750	51996	57913	48998	41801	34127	33351	41575	53033	57304	28835	48558	49703	51361	--	--
pmb3061	499.15	163.1	500.153	C22H28O13	[M-H]-	5-O-p-Coumaroylquinic acid O-glucoside*	Phenolic acids	Phenolic acids	-	B	29839.5	27249	32430	30041	30101	32496	17729	17941	20210	37128	22990	23691	27497	30671	29434	--	--
Lmhp010040	504.31	363.29	503.301	C25H46NO7P	[M+H]+	LysoPE 20:3	Lipids	LPE	-	B	3287.85	2776	3799.7	1470.3	1576.3	2072.4	3770.1	2532.9	2188.3	2735.7	1522.6	3067	3357.5	3866.6	3791.7	--	--
pme0500	503.16	323	504.169	C18H32O16	[M-H]-	D-(+)-Melezitose*	Others	Saccharides and Alcohols	597-12-6	B	8394.35	8617.1	8171.6	3725.6	1249.8	2657.6	1824.1	2494.3	2391.9	2937.9	3851.7	9	4078	5502.5	3888	C08243	--
mws1589	503.16	179	504.169	C18H32O16	[M-H]-	Panose*	Others	Saccharides and Alcohols	33401-87-5	B	39321	35315	43327	7776.3	6874.9	5272	2913.4	9	1750.8	11390	10454	1297.2	10784	6304.3	10480	C00713	--
Lmhp010757	506.32	365.31	505.317	C25H48NO7P	[M+H]+	LysoPE 20:2	Lipids	LPE	-	B	2468.45	2074.6	2862.3	1744.5	1978.1	2154.3	4386.9	1777.2	2572.2	2461.3	1575.6	2455.2	2670.7	3027.5	2338	--	--
Lmhp008718	506.32	184.07	505.317	C25H48NO7P	[M+H]+	LysoPC 17:2	Lipids	LPC	-	B	33946.5	40795	27098	37886	38806	51315	42031	43185	46082	48048	39298	41303	51253	50983	42781	--	--
pmb0803	508.18	152.4	507.174	C24H29NO11	[M+H]+	Pyridoxine O-feruloyl glucoside	Others	Vitamin	-	B	1456.3	2142.7	769.89	10341	3934.1	8056	6040.8	5153.9	8040.6	3607.6	11430	1944.1	4705.3	2354.2	4501.9	--	--
Lmhp009590	508.34	184.07	507.332	C25H50NO7P	[M+H]+	LysoPC 17:1	Lipids	LPC	-	B	26267.5	26582	25953	24206	34643	29314	32938	26094	18920	35934	33948	36068	34284	37547	35828	--	--
Lmhp010515	510.36	184.07	509.348	C25H52NO7P	[M+H]+	LysoPC 17:0	Lipids	LPC	50930-23-9	A	14683	12937	16429	27044	24004	24860	42515	31839	29944	28302	29387	26709	26917	33941	37334	--	--
Lmgp004518	531.15	177.05	512.132	C26H24O11	[M+H]+	Caffeoylferuloylshikimic??acid	Phenolic acids	Phenolic acids	-	A	3476200	4188500	2763900	1691000	3184100	4229300	1241300	1620900	1280900	2601900	2220200	2824600	2504900	2872200	2566000	--	--
Lmhp009526	515.32	261.22	514.314	C27H46O9	[M+H]+	2-γ-Linolenoyl-glycerol-glucoside*	Lipids	Glycerol ester	-	B	350360	417680	283040	185180	255400	178580	179920	213640	206670	156160	148250	142990	283470	251560	179010	--	--
Lmhp009773	515.32	261.22	514.314	C27H46O9	[M+H]+	1-α-Linolenoyl-glycerol-glucoside*	Lipids	Glycerol ester	-	B	347990	369980	326000	101690	167070	135320	104500	157410	139710	117510	122960	165250	196450	257730	205430	--	--
Wmzp005614	516.24	177.05	515.238	C25H33N5O7	[M+H]+	Astin J	Others	Others	-	B	93901	95143	92659	38689	55666	47698	20016	24675	28032	43813	43801	48692	48313	47182	49548	--	--
Hmqp006235	516.3	184.07	515.297	C21H46N3O9P	[M+H]+	LysoPC 18:4	Lipids	LPC	-	B	13288	16801	9775	15742	14494	16672	16037	20806	23437	10319	12795	15996	13888	14569	16903	--	--
pmn001382	515.12	353.09	516.127	C25H24O12	[M-H]-	Isochlorogenic acid A*	Phenolic acids	Phenolic acids	2450-53-5	A	7907500	7547700	8267300	7394000	7790600	8631000	6030000	6622700	7354900	8142200	8351200	5564500	7603900	9016100	9221500	--	--
pmf0424	517.13	163.1	516.127	C25H24O12	[M+H]+	Isochlorogenic acid B*	Phenolic acids	Phenolic acids	14534-61-3	A	3181800	3258300	3105300	2760100	3063400	2746100	1839200	2219200	2373000	2680800	3197500	2017400	2718100	2744200	2849500	C10468	--
Wmzn002116	515.12	353.09	516.127	C25H24O12	[M-H]-	3,5-Dicaffeoylquinic acid*	Phenolic acids	Phenolic acids	-	A	10168000	10301000	10035000	13273000	10998000	8090500	5109800	6622900	7967200	13404000	11202000	7078000	9428900	9703000	10685000	--	--
mws1584	515.12	191	516.127	C25H24O12	[M-H]-	Cynarin*	Phenolic acids	Phenolic acids	30964-13-7	A	15204000	15850000	14558000	21101000	21978000	16254000	8638300	11598000	11377000	18199000	15704000	14788000	14069000	18185000	16311000	C10445	--
pmn001384	515.12	353.09	516.127	C25H24O12	[M-H]-	Isochlorogenic acid C*	Phenolic acids	Phenolic acids	57378-72-0	B	8276000	8519200	8032800	9781600	8795400	7448400	6488100	7225600	7027300	8716800	9391300	6725600	8226200	8429600	8435400	--	--
Zmhn00785	515.16	341.11	516.169	C19H32O16	[M-H]-	Di-O-Glucose-quinic acid	Phenolic acids	Phenolic acids	-	B	25181	22094	28268	13408	18061	24327	5722.3	8335.6	11627	16948	20273	10507	15056	14339	14664	--	--
Lmhp010334	517.34	263.24	516.33	C27H48O9	[M+H]+	2-Linoleoylglycerol-glucoside*	Lipids	Glycerol ester	-	B	15525	16921	14129	7392.2	8211.2	5306.1	4514.3	7571.5	6283.9	8389.1	6051.7	8364.9	5697.1	8008	5087.9	--	--
Lmhp010573	517.34	263.24	516.33	C27H48O9	[M+H]+	1-Linoleoylglycerol-glucoside*	Lipids	Glycerol ester	-	B	18760.5	22455	15066	11276	10065	8227.8	5308.8	8109.2	10935	8512.7	7461.9	8574.5	7143.9	9585.4	8502.8	--	--
pmb0854	518.32	184.07	517.317	C26H48NO7P	[M+H]+	LysoPC 18:3	Lipids	LPC	-	A	1081105	941110	1221100	1745000	1495300	1762200	3501300	2263300	2108000	1835300	1779300	1854100	2287400	2432800	2034000	--	--
pmp000194	519.11	271.05	518.106	C24H22O13	[M+H]+	Genistein-7-O-(6''-malonylglucoside)	Flavonoids	Isoflavones	-	A	3089200	3278200	2900200	2550200	2895100	2536700	2260400	2474700	2819200	2681500	2456500	3036300	2536900	2686100	2590700	--	--
pmp000585	519.11	433.11	518.106	C24H22O13	[M+H]+	Apigenin-7-(6''-malonylglucoside)	Flavonoids	Flavonoid	-	A	11811.5	12636	10987	10630	14615	9216.7	8606.5	6984	8278.1	11296	5832	11809	7594.2	9082	10393	C10020	--
pmp001273	520.34	184.07	519.332	C26H50NO7P	[M+H]+	LysoPC 18:2	Lipids	LPC	-	A	7271200	8079400	6463000	5826600	6379700	6996400	8755400	6574300	6206700	7490400	6547600	8923200	8496300	8682600	8876200	--	--
pmp001281	522.36	184.07	521.348	C26H52NO7P	[M+H]+	LysoPC 18:1	Lipids	LPC	-	A	405250	394710	415790	555840	392450	609750	730620	548760	471010	542070	510250	507270	539370	551470	579770	--	--
pmn001710	521.13	359.08	522.137	C24H26O13	[M-H]-	Rosmarinyl Glucoside	Phenolic acids	Phenolic acids	-	B	76920.5	89179	64662	165100	101120	144890	90124	79781	123250	165190	183620	58216	116620	94258	119080	--	--
mws0126	524.37	184.07	523.364	C26H54NO7P	[M+H]+	LysoPC 18:0	Lipids	LPC	19420-57-6	A	577000	595850	558150	708800	686920	710750	1481200	907590	949500	939370	768720	1052100	1032300	1010400	1111600	--	--
pmp001259	526.34	508.33	525.33	C28H47NO8	[M+H]+	5,8,11,14-Pentadecanoamide	Others	Others	-	B	112592	79654	145530	554040	226190	328820	330600	452260	395060	355320	450430	183930	292140	283120	286560	--	--
Lmyn006304	527.16	121.03	528.163	C27H28O11	[M-H]-	Tremulacin	Phenolic acids	Phenolic acids	29836-40-6	B	36852	45399	28305	10795	17901	12383	9012.5	8435.9	6327	13344	6982.2	13746	14845	13473	12511	C09973	--
Lmjp003731	531.15	177.06	530.142	C26H26O12	[M+H]+	3,4-O-Dicaffeoylquinic Acid Methyl Ester*	Others	Others	-	B	813720	871270	756170	669410	490790	896870	449890	536060	592710	692200	618820	1041100	613290	817150	757670	--	--
Lmjp003822	531.15	177.06	530.142	C26H26O12	[M+H]+	3,5-Dicaffeoylquinic Acid Methyl Ester*	Others	Others	159934-13-1	B	6140100	7298200	4982000	6149600	5002200	7318600	3708200	4678200	5093500	6452100	6290200	5998300	5739200	5591600	5311500	--	--
pmb2554	529.16	193.1	530.164	C23H30O14	[M-H]-	5-O-Feruloylquinic acid glucoside*	Phenolic acids	Phenolic acids	-	B	14298.5	11774	16823	18604	13939	22429	10100	12949	9549.9	16639	18179	11113	14167	14111	11598	--	--
pmb2833	529.16	193.1	530.164	C23H30O14	[M-H]-	3-O-Feruloylquinic acid glucoside*	Phenolic acids	Phenolic acids	-	B	12455.5	14414	10497	13374	13850	13302	12703	12929	12399	11029	15041	11296	13459	15060	13100	--	--
Lmhp007840	534.36	184.07	533.348	C27H52NO7P	[M+H]+	LysoPC 19:2	Lipids	LPC	-	B	5563.8	5433.7	5693.9	7675.9	8906.7	14707	23996	16593	20356	10959	17907	15488	18453	21137	18702	--	--
Lmdp004892	535.11	287.05	534.101	C24H22O14	[M+H]+	Kaempferol-3-O-(6''-malonyl)galactoside*	Flavonoids	Flavonols	-	A	7568750	7344100	7793400	7203800	9024900	6546400	4663100	5528400	5916600	8074100	6026000	7126700	6062300	6657800	6705400	--	--
Lmmp003817	535.11	287.05	534.101	C24H22O14	[M+H]+	Kaempferol-3-O-(6''-malonyl)glucoside*	Flavonoids	Flavonols	-	A	7436100	7292000	7580200	7051100	8596000	6723300	4724100	6002600	6189600	7482800	6598000	7394900	6809000	6709300	6998200	--	--
pmp000587	535.11	449.1	534.101	C24H22O14	[M+H]+	Luteolin-7-O-(6'-O-malonyl)-glucoside*	Flavonoids	Flavonoid	-	A	28647	28875	28419	34808	32599	43127	27435	23130	19632	27857	25333	32802	23105	31184	34173	--	--
Lmhp010908	536.37	184.07	535.364	C27H54NO7P	[M+H]+	LysoPC 19:1	Lipids	LPC	-	B	16122	16171	16073	15858	16347	19732	20935	14392	17569	24786	16179	19832	19463	23261	23340	--	--
Lmdn001925	537.2	375.15	538.205	C26H34O12	[M-H]-	Olivil-4'-O-glucoside	Lignans and Coumarins	Lignans	76880-93-8	B	23539.5	14261	32818	32953	31338	35552	50920	26065	40030	31743	29268	32875	34152	29503	29260	--	--
pmp001282	544.34	485.27	543.333	C28H50NO7P	[M+H]+	Propyl2-(trimethylammonio)ethyl phosphate	Others	Others	-	B	19409	22006	16812	19544	15768	17787	31158	11223	26410	22990	20298	20543	24066	19071	22830	--	--
Lmhp009890	546.36	184.07	545.348	C28H52NO7P	[M+H]+	LysoPC 20:3	Lipids	LPC	-	B	37402	38480	36324	31569	43319	43658	73432	49027	41399	43015	36483	57411	58349	60843	63664	--	--
pmd0147	548.37	184.07	547.364	C28H54NO7P	[M+H]+	LysoPC 20:2	Lipids	LPC	-	B	43467.5	48583	38352	31556	41014	40542	60457	41238	37898	40485	34248	71410	53118	57460	58282	--	--
pmb0608	549.12	301.4	548.117	C25H24O14	[M+H]+	Chrysoeriol-7-O-(6'-O-malonyl)-glucoside*	Flavonoids	Flavonoid	-	A	556055	581990	530120	651310	594740	660510	508890	688240	652280	642390	790110	685470	588080	668610	751720	--	--
pmp000588	549.12	463.12	548.117	C25H24O14	[M+H]+	Diosmetin-7-O-(6'-O-malonyl)-glucoside*	Flavonoids	Flavonoid	-	A	60542	61066	60018	58684	61162	66957	56197	65661	74589	60151	66924	65548	66021	59172	66439	--	--
Lmhp011549	550.39	184.07	549.379	C28H56NO7P	[M+H]+	LysoPC 20:1	Lipids	LPC	-	B	16763.5	19442	14085	19822	18335	19631	32752	20143	23991	25756	15896	27749	22139	24111	23636	--	--
Hmln002189	549.09	505.11	550.096	C24H22O15	[M-H]-	Quercetin-3-O-(6''-O-malonyl)-galactoside*	Flavonoids	Flavonols	-	A	220710	166970	274450	296810	438970	353260	552430	551920	453810	375450	407780	493970	306100	347790	339190	--	--
pmp000589	551.1	303.05	550.096	C24H22O15	[M+H]+	Quercetin-7-O-(6'-O-malonyl)-glucoside*	Flavonoids	Flavonols	-	A	1459800	1242500	1677100	2046400	2449500	2506200	1948600	2579700	2230200	2129900	2821800	2095400	2036300	2319500	2121300	--	--
Hmln002321	549.09	300	550.096	C24H22O15	[M-H]-	Quercetin-3-O-(6''-O-malonyl)-glucoside*	Flavonoids	Flavonols	-	A	26016	23627	28405	39195	32436	48451	28499	29237	31502	38358	48147	36022	36167	32828	36640	--	--
mws1138	551.15	303.04	550.143	C24H26N2O13	[M+H]+	Betanin*	Alkaloids	Alkaloids	7659-95-2	A	351820	290990	412650	602510	538770	505870	452170	428730	541990	352220	538330	595680	246590	495150	508010	C08540	ko00965,ko01110
pmd0143	552.4	184.07	551.395	C28H58NO7P	[M+H]+	LysoPC 20:0	Lipids	LPC	-	B	9	9	9	4667.2	9	2878.5	11889	6938.6	7310.2	2215.5	4825.5	9	4303.8	6074.4	8169.9	--	--
pmb2922	565.05	323.1	566.055	C15H24N2O17P2	[M-H]-	Uridine 5'-diphospho-D-glucose	Nucleotides and derivatives	Nucleotides and derivatives	133-89-1	B	383780	368960	398600	282850	268500	355140	372960	361910	424360	372610	326040	586750	342090	407020	400380	C00029	ko00040,ko00052,ko00053,ko00240,ko00500,ko00520,ko00561,ko00908,ko01100
Zmpn004068	567.17	273.08	568.179	C26H32O14	[M-H]-	Phloretin-2'-xylosyl-glucoside	Flavonoids	Flavonoid	-	B	238810	213270	264350	270930	343590	349330	400670	332220	384070	311830	275370	373310	291450	335320	302930	--	--
pmd0151	568.27	153.1	569.275	C28H44NO9P	[M-H]-	LysoPS 22:6	Lipids	Glycerol ester	-	B	9	9	9	832.13	1293.1	2192.1	9	9	9	2276.2	908.12	3163.4	3053.8	3597.6	3201.8	--	--
Lmhp010099	570.36	184.07	569.348	C30H52NO7P	[M+H]+	LysoPC 22:5	Lipids	LPC	-	B	384.205	759.41	9	9	371.94	1205	5393.9	11748	8198.4	9	4225.2	15973	2757	2812.8	3977.6	--	--
Lmsn002815	593.15	285.04	594.158	C27H30O15	[M-H]-	Kaempferol-3-O-rutinoside(Nicotiflorin)*	Flavonoids	Flavonoid	17650-84-9	B	5489100	5103100	5875100	5796900	7209200	5737800	5945300	5767200	5582400	5039400	4947800	8184300	4711000	6208500	6469900	C21833	ko00944,ko01110
Lmjp002867	595.17	287.05	594.158	C27H30O15	[M+H]+	Kaempferol-3-O-neohesperidoside*	Flavonoids	Flavonols	32602-81-6	A	2101300	2073100	2129500	1995700	2285300	1885800	1549500	1608900	1541600	1741100	1899500	2097400	1897100	1889700	1869300	--	--
pmp001079	595.17	449.1	594.158	C27H30O15	[M+H]+	Luteolin 7-O-neohesperidoside(Lonicerin)*	Flavonoids	Flavonoid	25694-72-8	A	1855350	1684100	2026600	1708100	2110000	1755500	1313000	1497600	1498600	1546300	1732700	1970600	1625600	1686100	1654200	C12630	ko00944
pmp000593	595.17	449.1	594.158	C27H30O15	[M+H]+	Luteolin-7-O-rutinoside*	Flavonoids	Flavonoid	3563-98-2	A	23905500	23787000	24024000	23015000	24664000	23208000	18958000	20438000	20097000	21447000	21442000	24106000	19449000	22211000	21100000	--	--
Hmyn006303	593.27	315.05	594.278	C27H47O12P	[M-H]-	LysoPI(18:3)	Lipids	Glycerol ester	-	B	116.17	9	223.34	1236.8	1642.4	2692.3	581.19	1089.2	9	4282.1	2816.6	4478.9	2925.3	3729.4	3131.8	--	--
Lmpp003789	595.14	287.06	595.145	C30H27O13+	[M]+	Cyanidin-3-O-(6''-p-Coumaroylglucoside)	Flavonoids	Anthocyanins	-	B	2160400	2020600	2300200	2266100	2376900	1982200	1505500	1683400	1649400	1687200	1911900	2055700	1806000	2028100	2063200	C12095	ko00942
Lmmp000897	611.14	287.05	610.132	C30H26O14	[M+H]+	Gallocatechin-Gallocatechin	Flavonoids	Flavanols	-	A	2455550	2023700	2887400	2066000	2423000	1772700	1600100	1570000	1823900	2332800	1833700	1464900	1685500	1936600	1876900	--	--
Hmpp002612	611.15	287.05	610.145	C27H30O16	[M+H]+	Luteolin-7-O-gentiobioside*	Flavonoids	Flavonoid	-	A	3921700	3230800	4612600	4009400	4870300	3487100	2797900	2766000	3017200	3842600	3813300	3523100	3548100	3388600	3740800	--	--
Hmmp002336	611.16	303.04	610.148	C30H26O14	[M+H]+	Quercetin-3-O-(6''-O-feruloyl)-arabinoside	Flavonoids	Flavonols	-	A	28470000	26924000	30016000	31321000	31520000	28346000	19331000	24183000	24791000	27565000	33409000	23762000	24414000	25445000	25970000	--	--
Lmjp002461	611.16	303.05	610.153	C27H30O16	[M+H]+	Quercetin-3-O-neohesperidoside*	Flavonoids	Flavonols	117611-67-3	A	28679000	27265000	30093000	30768000	32000000	31183000	18766000	24782000	23365000	27926000	33214000	23506000	25354000	26033000	28404000	--	--
Lmbp002592	611.16	287.05	610.153	C27H30O16	[M+H]+	Kaempferol-3,7-di-O-glucoside*	Flavonoids	Flavonoid	-	B	3629550	3368900	3890200	3686900	4284200	3360600	2503700	2771800	2980600	3568300	3005400	3303100	3553900	3209700	3452300	--	--
pmn001583	609.15	300	610.153	C27H30O16	[M-H]-	Quercetin-3-O-robinobioside*	Flavonoids	Flavonols	52525-35-6	B	9466650	7872300	11061000	10527000	10503000	11386000	6789900	9601300	9819500	9775200	10870000	9099500	7802300	8823900	10127000	--	--
mws0059	609.15	301	610.153	C27H30O16	[M-H]-	Quercetin-3-O-rutinoside (Rutin)*	Flavonoids	Flavonols	153-18-4	B	7081200	6686200	7476200	8318400	9505000	9634900	6269200	6901800	6089000	9302500	8648100	7323900	6396000	7724300	7652400	C05625	ko00944,ko01100,ko01110
Zmxp003107	611.15	287.06	610.153	C27H30O16	[M+H]+	Luteolin-5,7-di-O-glucoside*	Flavonoids	Flavonoid	-	B	3998550	3543400	4453700	4048700	4422100	3349800	2482300	3246800	3196400	3682500	3445800	3807400	3499200	3401000	3953100	--	--
Lmyn001269	609.15	285.04	610.154	C27H30O16	[M-H]-	Kaempferol-3-O-sophoroside*	Flavonoids	Flavonoid	19895-95-5	B	145385	152740	138030	99918	118140	120840	194150	198320	192930	188450	269660	184040	146760	225660	195160	C12634	ko00944
Lmpp003662	611.14	303.05	611.14	C30H27O14+	[M]+	Delphinidin-3-O-(6''-p-Coumaroylglucoside)	Flavonoids	Anthocyanins	-	B	28399500	27075000	29724000	30448000	32476000	30893000	17368000	25349000	24043000	27966000	33755000	23392000	26143000	25554000	26248000	C16370	ko00942
mws4134	611.14	306.08	612.152	C20H32N6O12S2	[M-H]-	Oxidized Glutathione	Amino acids and derivatives	Amino acids and derivatives	121-24-4	B	9303.35	11503	7103.7	19729	26039	28161	12282	13906	13961	36919	19937	49623	19218	26227	28863	C00127	ko00480,ko01100
Hmjp002999	625.17	317.08	624.162	C28H32O16	[M+H]+	Isorhamnetin-3-O-rutinoside (Narcissin)*	Flavonoids	Flavonoid	604-80-8	B	1329250	1343500	1315000	1191700	1258500	1412600	1036200	1095500	997230	1146300	1446900	1322400	1189300	1205000	1311200	--	--
HJAP062	625.18	317.08	624.168	C28H32O16	[M+H]+	Isorhamnetin-3-O-(6''-p-coumaroylglucoside)*	Flavonoids	Flavonoid	-	A	1396950	1466600	1327300	1176200	1229100	1353300	947690	1053500	1000000	1100300	1474800	1194300	1196900	1292800	1291700	--	--
pmp000127	625.18	607.2	624.169	C28H32O16	[M+H]+	Chrysoeriol-6,8-di-C-glucoside	Flavonoids	Flavonoid carbonoside	-	B	10376.5	10478	10275	24303	21926	34674	34568	60191	59633	38907	26446	58535	38440	47860	38700	--	--
Hmln002149	623.2	461.17	624.205	C29H36O15	[M-H]-	Acteoside*	Phenolic acids	Phenolic acids	61276-17-3	B	23480	22548	24412	13490	14826	7177.3	12006	12503	8504.2	10179	11308	11358	14072	6400.6	11641	C10501	--
Hmgp001944	625.21	163.03	624.205	C29H36O15	[M+H]+	Isoacteoside*	Others	Others	61303-13-7	B	132575	130390	134760	129090	121580	96916	99804	89396	100700	106530	98513	105340	111830	94009	102060	--	--
Lmpp003815	625.16	317.07	625.155	C31H29O14+	[M]+	Petunidin-3-(6''-p-Coumaroylglucoside)	Flavonoids	Anthocyanins	-	B	1352600	1385500	1319700	1163500	1483500	1266600	990480	1174800	1078200	1152600	1583000	1199800	1196600	1237500	1176600	--	--
pmn001528	625.05	169	626.054	C28H18O17	[M-H]-	"Tetragallic Acid(3""-O-galloyl-4""-O-galloyl-4-O-galloyl-galloyl acid)"	Phenolic acids	Phenolic acids	-	B	198395	142500	254290	199790	173230	130810	43029	73607	70414	164490	170020	73424	117460	122290	151350	--	--
pmp000596	627.16	465.1	626.148	C27H30O17	[M+H]+	Quercetin-3,7-O-diglucoside*	Flavonoids	Flavonols	-	A	77047	46444	107650	87735	104860	114180	85262	87218	78153	115220	189850	96072	91571	75396	88033	--	--
pmp001311	627.16	303.1	626.148	C27H30O17	[M+H]+	6-Hydroxykaempferol-7,6-O-Diglucoside*	Flavonoids	Flavonols	-	A	1717500	1088400	2346600	2704100	2754000	2914400	4244000	5297000	3691100	3086700	4547500	3380300	2681100	2415400	2848100	--	--
Hmcp001578	641.17	479.11	640.163	C28H32O17	[M+H]+	Isorhamnetin-3,7-O-diglucoside	Flavonoids	Flavonols	6758-51-6	A	498435	447180	549690	562370	515820	494230	553840	561070	568760	655410	769430	505600	495400	567730	558720	--	--
mws1506	639.19	161	640.2	C29H36O16	[M-H]-	Plantamajoside	Phenolic acids	Phenolic acids	104777-68-6	B	51463.5	23316	79611	34568	65713	61285	64249	65967	72924	60460	70069	75452	58180	60586	63289	C10485	--
Hmln002996	639.19	621.18	640.201	C29H36O16	[M-H]-	β-Hydroxyacteoside	Phenolic acids	Phenolic acids	95587-86-3	B	14565	12081	17049	15708	24370	17337	30112	13148	11005	20065	12942	31662	19391	13816	15751	--	--
pmb2653	649.1	145	650.227	C24H42O20	[M-H]-	D(+)-Melezitose O-rhamnoside	Others	Saccharides and Alcohols	-	B	6026.9	6048	6005.8	2328.2	570.49	2143.5	2360.7	3701.7	2724.7	2780.6	1811.8	3153.3	3370	2680.7	4087.5	--	--
pmb0530	664.12	136.2	663.109	C21H27N7O14P2	[M+H]+	Nicotinic acid adenine dinucleotide	Nucleotides and derivatives	Nucleotides and derivatives	53-84-9	B	517315	577860	456770	599170	709620	687050	696910	920540	872180	616580	453340	820840	622830	718910	708500	C00003	ko00190,ko00730,ko00760,ko01100
Lmxp010913	676.45	184.08	675.448	C35H66NO9P	[M+H]+	1-(9Z-Octadecenoyl)-2-(9-oxo-nonanoyl)-sn-glycero-3-phosphocholine	Lipids	Glycerol ester	-	B	6849.75	9186.3	4513.2	32112	47873	55959	21347	15255	6620.6	45838	33090	49507	30043	39106	40504	--	--
Lmhp008744	677.37	261.22	676.367	C33H56O14	[M+H]+	1-α-Linolenoyl-glycerol-diglucoside*	Lipids	Glycerol ester	-	B	103000	118880	87120	58241	65849	56768	55875	72044	75176	45874	42142	49565	69027	65586	77457	--	--
Lmhp008513	677.37	261.22	676.367	C33H56O14	[M+H]+	2-γ-Linolenoyl-glycerol-diglucoside*	Lipids	Glycerol ester	-	B	248885	276920	220850	179210	178860	184020	290450	188690	340580	160840	130430	131280	218430	224920	190830	--	--
HJN102	677.17	515.14	678.158	C34H30O15	[M-H]-	Tricaffeoylquinic acid	Organic acids	Organic acids	-	B	2042600	1834100	2251100	1733600	1422400	1367000	1156000	1222800	1078700	1490400	1617500	1064000	1394000	1591200	1495300	--	--
Lmgn002250	677.17	191.06	678.18	C31H34O17	[M-H]-	Dicaffeoylquinic acid-glucoside	Phenolic acids	Phenolic acids	-	A	49309.5	53949	44670	59323	57453	83049	117890	111880	77963	57925	72539	95537	34295	76434	74230	--	--
pmp001271	679.39	263.24	678.383	C33H58O14	[M+H]+	1-Linoleoylglycerol-diglucoside*	Lipids	Glycerol ester	-	B	2819.5	3162.8	2476.2	1338.1	2445.8	2239.7	3158.9	4012.8	2177.1	9	2774.2	2636.4	3233.1	3857	1999.5	--	--
Lmhp009190	679.39	263.24	678.383	C33H58O14	[M+H]+	2-Linoleoylglycerol-diglucoside*	Lipids	Glycerol ester	-	B	7886.7	11536	4237.4	14308	13257	12846	20994	29760	18219	11626	10139	11485	13172	14633	12868	--	--
Hmcp001629	697.16	449.1	696.153	C30H32O19	[M+H]+	Kaempferol-3-O-(6''-Malonylglucoside)-7-O-Glucoside	Flavonoids	Flavonols	-	B	49905.5	42081	57730	58779	58650	60525	50154	53548	57221	63629	50431	46955	46578	45725	58391	--	--
Lmgn002253	695.2	353.09	696.19	C31H36O18	[M-H]-	SyringoylcaffeoylQuinic acid O-glucose	Phenolic acids	Phenolic acids	-	A	659560	643010	676110	691000	583300	686130	743760	737990	781540	554940	613760	664510	543590	639630	582280	--	--
pmb0168	700.1	184.4	699.435	C38H70NO8P	[M+H]+	PC 16:1/14:1	Lipids	PC	-	B	125310	81820	168800	387050	308730	458750	408660	307310	249620	322530	450920	479700	335310	367880	384480	--	--
Hmyp007396	702.46	184.07	701.46	C37H68NO9P	[M+H]+	PC(oxo-11:0/18:2)	Lipids	PC	-	A	27832	26079	29585	32602	31499	40615	22519	24274	21832	36678	25706	56646	38680	29040	40149	--	--
Hmcp001658	727.17	479.11	726.164	C31H34O20	[M+H]+	Isorhamnetin-3-O-(6''-malonylglucoside)-7-O-glucoside	Flavonoids	Flavonols	-	B	30174.5	26514	33835	37244	33231	27600	36181	41801	30413	46303	43942	36869	30188	42245	33312	--	--
pme2651	742.1	620.1	743.075	C21H28N7O17P3	[M-H]-	NADP (Nicotinamide adenine dinucleotide phosphate)	Nucleotides and derivatives	Nucleotides and derivatives	53-59-8	B	31916	38849	24983	24707	26537	27252	33959	42652	35146	17453	22126	26522	23075	23944	29723	C00006	ko00195,ko00480,ko00760,ko01100
pme2746	784.15	437	785.157	C27H33N9O15P2	[M-H]-	Flavin adenine dinucleotide(FAD)	Nucleotides and derivatives	Nucleotides and derivatives	146-14-5	A	145870	156890	134850	123800	184890	197910	155900	229290	180210	186840	157060	222810	164180	191530	210770	C00016	ko00740,ko01100,ko01110
