# Supplementary material for: Metabolite Analysis of Jerusalem Artichoke (Helianthus tuberosus L.) Seedlings in Response to Polyethylene Glycol-Simulated Drought Stress
Source: Int J Mol Sci. 2021 Mar 24;22(7):3294. doi: 10.3390/ijms22073294 (PMC8037225; doi:10.3390/ijms22073294)
Supplement: Supplementary file 1 [file ijms-22-03294-s001.zip › supplementary files/Table S2.xlsx]

## Sheet: Sheet1
Index	Q1 (Da)	Q3 (Da)	Molecular Weight (Da)	Formula	Ionization model	Compounds	Class I	Class II
pme3005	74.05	46.2	73.053	C3H7NO	[M+H]+	N,N-Dimethylformamide	Others	Others
pme2601	89	59	90.032	C3H6O3	[M-H]-	3-Hydroxypropanoic acid	Organic acids	Organic acids
Lmlp001319	91.09	55.05	90.068	C4H10O2	[M+H]+	2,3-Butanediol	Others	Saccharides and Alcohols
pma6298	96.04	68.05	95.04	C5H5NO	[M+H]+	3-Hydroxypyridine	Others	Others
Lmqp000873	101.02	55.02	100.018	C4H4O3	[M+H]+	Succinic anhydride	Organic acids	Organic acids
mws4052	102.05	56.05	101.048	C4H7NO2	[M+H]+	1-Aminocyclopropane-1-carboxylic acid	Others	Others
pme3033	104.07	86	103.063	C4H9NO2	[M+H]+	N,N-Dimethylglycine	Amino acids and derivatives	Amino acids and derivatives
pme3017	104.07	58	103.063	C4H9NO2	[M+H]+	2-Aminoisobutyric acid*	Amino acids and derivatives	Amino acids and derivatives
pme3011	104.07	68.8	103.063	C4H9NO2	[M+H]+	γ-Aminobutyric acid*	Organic acids	Organic acids
mws0576	103.04	59.1	104.047	C4H8O3	[M-H]-	3-Hydroxybutyrate	Organic acids	Organic acids
pme1975	103	59	104.06	C3H4O4	[M-H]-	Malonic acid	Organic acids	Organic acids
pme0010	106	60	105.043	C3H7NO3	[M+H]+	L-Serine	Amino acids and derivatives	Amino acids and derivatives
Hmbp000904	107.05	77.03	106.041	C7H6O	[M+H]+	Benzaldehyde	Others	Others
mws0601	110.02	66	111.032	C5H5NO2	[M-H]-	Pyrrole-2-carboxylic acid	Others	Others
mws0255	112.05	95	111.043	C4H5N3O	[M+H]+	Cytosine	Nucleotides and derivatives	Nucleotides and derivatives
pme2122	112.09	95	111.08	C5H9N3	[M+H]+	Histamine	Amino acids and derivatives	Amino acids and derivatives
mws0177	111.01	67	112.016	C5H4O3	[M-H]-	2-Furanoic acid	Organic acids	Organic acids
pme0257	111.02	80	112.027	C4H4N2O2	[M-H]-	Uracil	Nucleotides and derivatives	Nucleotides and derivatives
pme0275	115.05	97	115.04	C5H7O3-	[M]-	4-Oxopentanoate	Organic acids	Organic acids
pme0006	116.07	70.1	115.063	C5H9NO2	[M+H]+	L-Proline	Amino acids and derivatives	Amino acids and derivatives
mws0376	115	71	116.011	C4H4O4	[M-H]-	Fumaric acid	Organic acids	Organic acids
mws0823	115.04	71	116.047	C5H8O3	[M-H]-	3-Methyl-2-Oxobutanoic acid	Organic acids	Organic acids
pmb1096	118.07	91	117.058	C8H7N	[M+H]+	Indole	Alkaloids	Plumerane
mws0256	118.09	72.1	117.079	C5H11NO2	[M+H]+	L-Valine	Amino acids and derivatives	Amino acids and derivatives
mws0191	118.09	59	117.079	C5H11NO2	[M+H]+	Betaine	Alkaloids	Alkaloids
pme0120	118.09	101	117.079	C5H11NO2	[M+H]+	5-Aminovaleric acid	Amino acids and derivatives	Amino acids and derivatives
pme1730	117	59	118.027	C4H6O4	[M-H]-	D-Erythronolactone	Organic acids	Organic acids
mws0192	117.02	73	118.027	C4H6O4	[M-H]-	Succinic acid*	Organic acids	Organic acids
mws0470	117.02	73	118.027	C4H6O4	[M-H]-	Methylmalonic acid*	Organic acids	Organic acids
mws0147	117.06	59	118.063	C5H10O3	[M-H]-	3-Hydroxy-3-methyl butyric acid	Organic acids	Organic acids
pme3096	118	74	119.022	C3H5NO4	[M-H]-	Aminomalonic acid	Organic acids	Organic acids
mws0671	120.07	74.1	119.058	C4H9NO3	[M+H]+	L-Homoserine*	Organic acids	Organic acids
mws0230	120.07	74	119.058	C4H9NO3	[M+H]+	L-Threonine*	Amino acids and derivatives	Amino acids and derivatives
pmp001287	120.08	103.05	119.073	C8H9N	[M+H]+	N-Benzylmethylene isomethylamine	Alkaloids	Alkaloids
pma0134	121.04	93.06	120.042	C4H8O4	[M+H]+	D-(-)-Threose	Others	Saccharides and Alcohols
pmb0069	122	105	121	C7H7NO	[M+H]+	Benzamide	Others	Others
pme0195	120.02	62	121.02	C3H7NO2S	[M-H]-	L-Cysteine	Amino acids and derivatives	Amino acids and derivatives
mws0491	122.1	105	121.089	C8H11N	[M+H]+	Phenethylamine	Others	Others
mws0628	121.03	92	122.037	C7H6O2	[M-H]-	4-Hydroxybenzaldehyde	Phenolic acids	Phenolic acids
pme0241	123.04	79	122.037	C7H6O2	[M+H]+	Benzoic acid	Phenolic acids	Phenolic acids
mws0133	123.06	79.9	122.048	C6H6N2O	[M+H]+	Nicotinamide	Others	Vitamin
pme2134	121	59	122.058	C4H10O4	[M-H]-	Threitol	Others	Saccharides and Alcohols
pme1216	122.03	78	123.032	C6H5NO2	[M-H]-	2-Picolinic acid*	Organic acids	Organic acids
pme0490	124.04	78	123.032	C6H5NO2	[M+H]+	Nicotinic acid*	Others	Vitamin
mws0982	126.1	68	125.095	C6H11N3	[M+H]+	1-Methylhistamine	Others	Others
pmb0302	126.1	96	125.1	C2H8NO3P	[M+H]+	2-Aminoethylphosphonate	Lipids	Glycerol ester
Wmhn001892	125	79	126.032	C6H6O3	[M-H]-	Pyrogallic acid	Phenolic acids	Phenolic acids
pmp001086	127.04	97	126.032	C6H6O3	[M+H]+	5-Hydroxymethylfurfural	Phenolic acids	Phenolic acids
mws0251	127.05	110	126.043	C5H6N2O2	[M+H]+	Thymine	Nucleotides and derivatives	Nucleotides and derivatives
mws0263	128.04	82.03	129.043	C5H7NO3	[M-H]-	L-PyroglutamicAcid	Amino acids and derivatives	Amino acids and derivatives
Rfmb319	130.09	84.08	129.079	C6H11NO2	[M+H]+	Pipecolic acid	Amino acids and derivatives	Amino acids and derivatives
mws0425	129.02	85	130.027	C5H6O4	[M-H]-	Citraconic acid	Organic acids	Organic acids
mws0216	132.07	86	131.058	C5H9NO3	[M+H]+	Trans-4-Hydroxy-L-proline	Amino acids and derivatives	Amino acids and derivatives
mws0258	132.1	86	131.095	C6H13NO2	[M+H]+	L-Isoleucine*	Amino acids and derivatives	Amino acids and derivatives
pme0274	132.1	69	131.095	C6H13NO2	[M+H]+	6-Aminocaproic acid	Organic acids	Organic acids
pmp001198	132.1	57.1	131.095	C6H13NO2	[M+H]+	6-Deoxyfagomine	Alkaloids	Alkaloids
mws0227	132.1	86.2	131.095	C6H13NO2	[M+H]+	L-Leucine*	Amino acids and derivatives	Amino acids and derivatives
pme0243	131.04	87	132.042	C5H8O4	[M-H]-	Glutaric acid*	Organic acids	Organic acids
mws0473	131.03	87	132.042	C5H8O4	[M-H]-	2-Methylsuccinic acid*	Organic acids	Organic acids
mws0001	133.06	74	132.054	C4H8N2O3	[M+H]+	L-Asparagine	Amino acids and derivatives	Amino acids and derivatives
mws0972	131.07	85	132.079	C6H12O3	[M-H]-	6-Hydroxyhexanoic acid*	Organic acids	Organic acids
Lmrn002746	131.07	85.07	132.079	C6H12O3	[M-H]-	2-Hydroxy-4-methylpentanoic acid*	Organic acids	Organic acids
mws0341	131.07	85	132.079	C6H12O3	[M-H]-	(S)-(-)-2-Hydroxyisocaproic acid*	Organic acids	Organic acids
pme2527	133	116	132.09	C5H12N2O2	[M+H]+	L-Ornithine	Amino acids and derivatives	Amino acids and derivatives
mws0219	132.03	88	133.038	C4H7NO4	[M-H]-	L-Aspartic Acid	Amino acids and derivatives	Amino acids and derivatives
mws0275	133.01	71	134.022	C4H6O5	[M-H]-	L-(-)-Malic acid	Organic acids	Organic acids
pme0040	136.06	119	135.054	C5H5N5	[M+H]+	Adenine	Nucleotides and derivatives	Nucleotides and derivatives
pme0033	137.05	119	136.039	C5H4N4O	[M+H]+	Hypoxanthine	Nucleotides and derivatives	Nucleotides and derivatives
Hmbn002174	135.05	120.02	136.053	C8H8O2	[M-H]-	4-Hydroxyacetophenone	Phenolic acids	Phenolic acids
mws1336	138.06	120	137.048	C7H7NO2	[M+H]+	4-Aminobenzoic acid	Phenolic acids	Phenolic acids
pme2268	138.05	94.07	137.048	C7H7NO2	[M+H]+	Trigonelline	Alkaloids	Alkaloids
pme1002	138.09	103	137.084	C8H11NO	[M+H]+	L-Tyramine	Amino acids and derivatives	Amino acids and derivatives
pma0948	138.09	121.1	137.091	C8H11NO	[M+H]+	Phenylethanolamine	Others	Others
Lmgn001670	137.03	108.02	138.032	C7H6O3	[M-H]-	Salicylic acid	Phenolic acids	Phenolic acids
pme2482	139.04	92.8	138.032	C7H6O3	[M+H]+	Protocatechuic aldehyde	Phenolic acids	Phenolic acids
mws0749	137.02	93	138.032	C7H6O3	[M-H]-	4-Hydroxybenzoic acid	Phenolic acids	Phenolic acids
mws2368	137.06	119.05	138.068	C8H10O2	[M-H]-	Tyrosol	Phenolic acids	Phenolic acids
mws0704	140.01	78.96	141.019	C2H8NO4P	[M-H]-	O-Phosphorylethanolamine	Others	Others
pma2987	142.1	124.09	141.09	C6H11N3O	[M+H]+	Histidinol	Others	Others
pmb0764	144.05	113.2	143.04	C6H9NOS	[M+H]+	4-Methyl-5-thiazoleethanol	Others	Others
Rfmb320	144.1	84.08	143.095	C7H13NO2	[M+H]+	1,2-N-Methylpipecolic acid	Amino acids and derivatives	Amino acids and derivatives
Rfmb318	144.1	84.08	144.092	C7H14NO2+	[M]+	D-Proline betaine	Amino acids and derivatives	Amino acids and derivatives
pme3351	144.1	126	145.074	C6H11NO3	[M-H]-	Allysine(6-Oxo DL-Norleucine)	Others	Others
pme0295	146.08	86	145.074	C6H11NO3	[M+H]+	4-Acetamidobutyric acid	Organic acids	Organic acids
mws0567	146.09	87	145.085	C5H11N3O2	[M+H]+	4-Guanidinobutyric acid	Organic acids	Organic acids
pme2380	145.01	101	146.022	C5H6O5	[M-H]-	α-Ketoglutaric acid	Organic acids	Organic acids
Wmzn000227	145.06	109.04	146.058	C6H10O4	[M-H]-	2,2-Dimethylsuccinic acid	Phenolic acids	Phenolic acids
mws0208	145.05	101	146.058	C6H10O4	[M-H]-	Adipic Acid*	Organic acids	Organic acids
mws0924	145.05	101	146.058	C6H10O4	[M-H]-	2-Methylglutaric acid*	Organic acids	Organic acids
pma6281	145.06	101.06	146.06	C6H10O4	[M-H]-	Methylglutaric acid*	Organic acids	Organic acids
pme0193	147.08	84	146.069	C5H10N2O3	[M+H]+	L-Glutamine	Amino acids and derivatives	Amino acids and derivatives
pme0026	147.11	84	146.106	C6H14N2O2	[M+H]+	L-Lysine	Amino acids and derivatives	Amino acids and derivatives
pme0014	148.06	84	147.053	C5H9NO4	[M+H]+	L-Glutamic acid	Amino acids and derivatives	Amino acids and derivatives
mws1050	148.06	88	147.053	C5H9NO4	[M+H]+	O-Acetylserine	Amino acids and derivatives	Amino acids and derivatives
pmb2826	147	87.1	148	C5H8O5	[M-H]-	Citramalate	Organic acids	Organic acids
pmp001285	149.02	65.04	148.016	C8H4O3	[M+H]+	Phthalic anhydride	Phenolic acids	Phenolic acids
mws2213	147.05	77.01	148.052	C9H8O2	[M-H]-	Cinnamic acid	Phenolic acids	Phenolic acids
pme3154	147.07	59	148.074	C6H12O4	[M-H]-	(Rs)-Mevalonic acid	Organic acids	Organic acids
pme1210	150.06	61	149.051	C5H11NO2S	[M+H]+	L-Methionine	Amino acids and derivatives	Amino acids and derivatives
mws0847	150.08	133	149.07	C6H7N5	[M+H]+	1-Methyladenine	Nucleotides and derivatives	Nucleotides and derivatives
mws0262	149.01	87	150.016	C4H6O6	[M-H]-	L-Tartaric acid	Organic acids	Organic acids
mws0489	149.02	77	150.032	C8H6O3	[M-H]-	Benzoylformic acid	Organic acids	Organic acids
mws1499	149.05	59.01	150.053	C5H10O5	[M-H]-	D-(-)-Arabinose	Others	Saccharides and Alcohols
pme1109	152.06	135	151.049	C5H5N5O	[M+H]+	Guanine*	Nucleotides and derivatives	Nucleotides and derivatives
pme0183	152.06	135	151.049	C5H5N5O	[M+H]+	2-Hydroxy-6-aminopurine*	Nucleotides and derivatives	Nucleotides and derivatives
pme0256	151.03	151	152.033	C5H4N4O2	[M-H]-	Xanthine	Nucleotides and derivatives	Nucleotides and derivatives
mws0145	151.04	93	152.047	C8H8O3	[M-H]-	2-Methoxybenzoic acid	Phenolic acids	Phenolic acids
mws0458	151.04	136	152.047	C8H8O3	[M-H]-	Vanillin	Phenolic acids	Phenolic acids
Hmbn002645	151.04	135.01	152.048	C8H8O3	[M-H]-	3,4-Dihydroxyacetophenone	Phenolic acids	Phenolic acids
mws0213	151.06	71	152.068	C5H12O5	[M-H]-	Ribitol*	Others	Saccharides and Alcohols
pme0513	151.06	59	152.068	C5H12O5	[M-H]-	Xylitol*	Others	Saccharides and Alcohols
mws0437	151.06	71	152.068	C5H12O5	[M-H]-	D-Arabitol*	Others	Saccharides and Alcohols
mws0596	154.05	136.04	153.043	C7H7NO3	[M+H]+	3-Hydroxyanthranilic acid	Organic acids	Organic acids
mws0639	153.02	109	154.027	C7H6O4	[M-H]-	2,3-Dihydroxybenzoic Acid*	Organic acids	Organic acids
mws0183	153.02	109	154.027	C7H6O4	[M-H]-	Protocatechuic acid*	Phenolic acids	Phenolic acids
mws0180	153.02	108	154.027	C7H6O4	[M-H]-	2,5-Dihydroxybenzoic acid*	Phenolic acids	Phenolic acids
mws0885	153.02	109	154.027	C7H6O4	[M-H]-	2,4-Dihydroxybenzoic acid*	Phenolic acids	Phenolic acids
pmb3099	153.03	125	154.039	C4H11O4P	[M-H]-	Diethyl phosphate	Organic acids	Organic acids
mws0254	156.08	110	155.069	C6H9N3O2	[M+H]+	L-Histidine	Amino acids and derivatives	Amino acids and derivatives
pme2589	159.1	87	160.037	C6H8O5	[M-H]-	Oxoadipic acid	Organic acids	Organic acids
mws0005	161.11	144	160.1	C10H12N2	[M+H]+	Tryptamine	Alkaloids	Plumerane
mws1550	162.06	73.1	161.051	C6H11NO2S	[M+H]+	S-Allyl-L-cysteine	Amino acids and derivatives	Amino acids and derivatives
mws1346	162.08	98	161.069	C6H11NO4	[M+H]+	DL-2-Aminoadipic acid	Alkaloids	Alkaloids
pme3382	160.06	98	161.069	C6H11NO4	[M-H]-	N-Acetylthreonine	Amino acids and derivatives	Amino acids and derivatives
Zmpn003044	161.03	133.03	162.032	C9H6O3	[M-H]-	Umbelliferone	Lignans and Coumarins	Coumarins
pme2914	161.05	99	162.053	C6H10O5	[M-H]-	3-Hydroxy-3-methylpentane-1,5-dioic acid	Amino acids and derivatives	Amino acids and derivatives
pmf0440	163.08	91.1	162.068	C10H10O2	[M+H]+	4-MethoxycinnaMaldehyde	Phenolic acids	Phenolic acids
pme1419	164.07	104	163.067	C6H13NO2S	[M+H]+	Methionine methyl ester	Amino acids and derivatives	Amino acids and derivatives
pme1439	165.05	119	164.047	C9H8O3	[M+H]+	p-Coumaric acid	Phenolic acids	Phenolic acids
pmb0142	165.1	95.2	164.047	C9H8O3	[M+H]+	Caffeic aldehyde	Phenolic acids	Phenolic acids
pme2435	163	59	164.069	C6H12O5	[M-H]-	L-Fucose	Others	Saccharides and Alcohols
mws0898	165.09	105	164.084	C10H12O2	[M+H]+	Isoeugenol	Phenolic acids	Phenolic acids
pmf0534	165.1	123	164.084	C10H12O2	[M+H]+	Hinokitiol	Others	Others
pme3083	164.04	120	165.043	C8H7NO3	[M-H]-	2-(Formylamino)benzoic acid	Phenolic acids	Phenolic acids
pme3968	166.07	149.05	165.065	C6H7N5O	[M+H]+	7-Methylguanine	Nucleotides and derivatives	Nucleotides and derivatives
pme0021	166.09	120.08	165.07	C9H11NO2	[M+H]+	L-Phenylalanine	Amino acids and derivatives	Amino acids and derivatives
pme0281	165.02	121	166.027	C8H6O4	[M-H]-	Terephthalic acid*	Phenolic acids	Phenolic acids
pme0282	165.02	77	166.027	C8H6O4	[M-H]-	Phthalic acid*	Organic acids	Organic acids
mws0344	165.04	75	166.048	C5H10O6	[M-H]-	D-Xylonic acid	Organic acids	Organic acids
pme2801	167.06	150	166.049	C6H6N4O2	[M+H]+	7-Methylxanthine*	Nucleotides and derivatives	Nucleotides and derivatives
pme0166	167.06	110	166.049	C6H6N4O2	[M+H]+	1-Methylxanthine*	Nucleotides and derivatives	Nucleotides and derivatives
Lmrn003000	165.06	103.06	166.063	C9H10O3	[M-H]-	2-Hydroxy-3-phenylpropanoic acid	Organic acids	Organic acids
pmn001681	165.09	149.06	166.099	C10H14O2	[M-H]-	1-(4-Methoxyphenyl)-1-propanol	Phenolic acids	Phenolic acids
pmc0274	167.1	121.1	166.1	C6H6N4S	[M+H]+	6-Methylmercaptopurine	Nucleotides and derivatives	Nucleotides and derivatives
mws0028	167.03	108	168.042	C8H8O4	[M-H]-	Vanillic acid	Phenolic acids	Phenolic acids
Zmsp001834	169.05	65	168.042	C8H8O4	[M+H]+	2,6-Dimethoxy-1,4-benzoquinone	Others	Others
pme2598	167.03	123	168.042	C8H8O4	[M-H]-	3,4-Dihydroxybenzeneacetic acid*	Phenolic acids	Phenolic acids
pme1292	167.1	123	168.042	C8H8O4	[M-H]-	Homogentisic acid*	Phenolic acids	Phenolic acids
pme1383	170.08	134.1	169.074	C8H11NO3	[M+H]+	Pyridoxine	Others	Vitamin
pme3186	169	79	169.998	C3H7O6P	[M-H]-	DL-Glyceraldehyde 3-phosphate	Organic acids	Organic acids
pme0124	173.09	115.5	172.085	C7H12N2O3	[M+H]+	Glycyl-L-proline	Amino acids and derivatives	Amino acids and derivatives
pme0253	174.11	86	173.105	C8H15NO3	[M+H]+	N-Acetyl-L-leucine	Amino acids and derivatives	Amino acids and derivatives
pme3009	175.02	99	174.016	C6H6O6	[M+H]+	Trans-Citridic acid	Organic acids	Organic acids
mws0154	173.05	93	174.053	C7H10O5	[M-H]-	Shikimic acid	Organic acids	Organic acids
mws0242	173.08	111	174.089	C8H14O4	[M-H]-	SubericAcid	Organic acids	Organic acids
mws0260	175.12	116	174.112	C6H14N4O2	[M+H]+	L-Arginine	Amino acids and derivatives	Amino acids and derivatives
pme2559	174.04	88	175.048	C6H9NO5	[M-H]-	N-Acetylaspartate	Amino acids and derivatives	Amino acids and derivatives
mws4175	175.02	85.03	176.032	C6H8O6	[M-H]-	D-Glucurono-6,3-lactone	Others	Others
Hmfn00531	175.02	87.01	176.032	C6H8O6	[M-H]-	L-Ascorbic acid	Others	Vitamin
mws1500	177.09	130.9	176.084	C11H12O2	[M+H]+	Ethyl cinnamate	Phenolic acids	Phenolic acids
pmb3101	175.1	115	176.1	C7H12O5	[M-H]-	2-Isopropylmalate	Organic acids	Organic acids
mws1074	177.02	121	178.027	C9H6O4	[M-H]-	Daphnetin	Lignans and Coumarins	Coumarins
mws1013	177.02	133.2	178.027	C9H6O4	[M-H]-	Esculetin	Lignans and Coumarins	Coumarins
pme2253	177.04	59	178.048	C6H10O6	[M-H]-	L-Gulonic-γ-lactone	Others	Saccharides and Alcohols
mws0009	179.07	91	178.063	C10H10O3	[M+H]+	Coniferaldehyde	Phenolic acids	Phenolic acids
mws1195	179.07	147.1	178.063	C10H10O3	[M+H]+	Methyl p-coumarate	Phenolic acids	Phenolic acids
pmb2795	177	145	178.063	C10H10O3	[M-H]-	4-Methoxycinnamic acid	Phenolic acids	Phenolic acids
pmb0786	180	162	179	C6H13NO5	[M+H]+	Glucosamine	Others	Saccharides and Alcohols
mws0981	178.04	136.02	179.044	C6H5N5O2	[M-H]-	Isoxanthopterin	Nucleotides and derivatives	Nucleotides and derivatives
mws2212	179.03	135.05	180.042	C9H8O4	[M-H]-	Caffeic acid	Phenolic acids	Phenolic acids
mws4170	179.06	59.01	180.063	C6H12O6	[M-H]-	D-Glucose*	Others	Saccharides and Alcohols
pme0516	179.06	87	180.063	C6H12O6	[M-H]-	Inositol*	Others	Saccharides and Alcohols
mws0250	182.08	136.1	181.074	C9H11NO3	[M+H]+	L-Tyrosine	Amino acids and derivatives	Amino acids and derivatives
mws1350	181.05	151	182.058	C9H10O4	[M-H]-	Syringic Aldehyde	Phenolic acids	Phenolic acids
Hmtn001288	181.05	135.04	182.058	C9H10O4	[M-H]-	Methyl-(2,4-dihydroxyphenyl)acetate	Phenolic acids	Phenolic acids
mws0214	181.07	71	182.079	C6H14O6	[M-H]-	D-Sorbitol*	Others	Saccharides and Alcohols
mws1155	181.07	101.02	182.079	C6H14O6	[M-H]-	Mannitol*	Others	Saccharides and Alcohols
pme2237	181.07	101	182.079	C6H14O6	[M-H]-	Dulcitol*	Others	Saccharides and Alcohols
pme2596	184.06	148	183.053	C8H9NO4	[M+H]+	4-Pyridoxic acid	Others	Vitamin
Lmrj001341	185.09	70.06	184.086	C8H12N2O3	[M+H]+	Cyclo(Ser-Pro)	Amino acids and derivatives	Amino acids and derivatives
mws0752	185.15	185.16	186.162	C11H22O2	[M-H]-	Undecylic Acid	Lipids	Free fatty acids
pme0137	187.07	125	188.08	C7H12N2O4	[M-H]-	N-α-Acetyl-L-glutamine	Amino acids and derivatives	Amino acids and derivatives
mws0237	187.1	125	188.105	C9H16O4	[M-H]-	Anchoic Acid	Organic acids	Organic acids
mws0736	189.12	86	188.116	C8H16N2O3	[M+H]+	N-Glycyl-L-leucine	Amino acids and derivatives	Amino acids and derivatives
pme0122	189.12	126	188.116	C8H16N2O3	[M+H]+	N6-Acetyl-L-lysine	Amino acids and derivatives	Amino acids and derivatives
mws5041	189.12	86.1	188.116	C8H16N2O3	[M+H]+	N-Glycyl-L-Isoleucine	Amino acids and derivatives	Amino acids and derivatives
pme3388	189.13	144	188.127	C7H16N4O2	[M+H]+	Homoarginine	Amino acids and derivatives	Amino acids and derivatives
pme0075	188.1	128	189.064	C7H11NO5	[M-H]-	N-Acetyl-L-glutamic acid	Amino acids and derivatives	Amino acids and derivatives
pme2244	190.09	118.07	189.07	C11H11NO2	[M+H]+	3-Indolepropionic acid	Alkaloids	Plumerane
mws0193	190.12	127	189.111	C7H15N3O3	[M+H]+	L-Homocitrulline	Amino acids and derivatives	Amino acids and derivatives
pme0278	191.1	128	190.095	C7H14N2O4	[M+H]+	2,6-Diaminooimelic acid	Amino acids and derivatives	Amino acids and derivatives
mws0281	191.02	111.01	192.027	C6H8O7	[M-H]-	Citric Acid	Organic acids	Organic acids
Hmjp002337	193.04	133.03	192.033	C10H8O4	[M+H]+	Isoscopoletin (6-Hydroxy-7-Methoxycoumarin)*	Lignans and Coumarins	Coumarins
pme2993	193.05	133	192.042	C10H8O4	[M+H]+	Scopoletin(7-Hydroxy-5-methoxycoumarin)*	Lignans and Coumarins	Coumarins
mws0277	191.06	85	192.063	C7H12O6	[M-H]-	Quinic Acid	Organic acids	Organic acids
mws1189	193.04	72.8	194.033	C6H10O7	[M-H]-	D-Galacturonic acid(Gal A)*	Organic acids	Organic acids
pme3705	193.04	73	194.043	C6H10O7	[M-H]-	D-Glucoronic acid*	Others	Saccharides and Alcohols
Xmgn006542	193.05	133.03	194.057	C10H10O4	[M-H]-	Dimethyl Phthalate	Others	Others
mws0014	193.05	134.01	194.058	C10H10O4	[M-H]-	Ferulic acid	Phenolic acids	Phenolic acids
Lmdn003756	193.05	135.05	194.058	C10H10O4	[M-H]-	Methyl caffeate	Phenolic acids	Phenolic acids
mws2104	193.07	99.01	194.079	C7H14O6	[M-H]-	D-Pinitol	Others	Others
Lmrj002244	195.11	70.06	194.106	C10H14N2O2	[M+H]+	Cyclo(Pro-Pro)	Amino acids and derivatives	Amino acids and derivatives
pme0534	195.05	74.9	196.058	C6H12O7	[M-H]-	Gluconic acid	Others	Saccharides and Alcohols
Lmlp002205	197.12	161.1	196.109	C11H16O3	[M+H]+	Isololiolide*	Others	Others
Lmjp004816	197.12	133.1	196.11	C11H16O3	[M+H]+	Loliolide*	Others	Others
pmb2640	199.17	181	200.178	C12H24O2	[M-H]-	Lauric acid	Lipids	Free fatty acids
pme0266	201.11	139	202.121	C10H18O4	[M-H]-	Sebacate	Organic acids	Organic acids
mws5037	203.14	86.1	202.132	C9H18N2O3	[M+H]+	Alanylleucine	Amino acids and derivatives	Amino acids and derivatives
mws0282	203.08	116.05	204.09	C11H12N2O2	[M-H]-	L-Tryptophan	Amino acids and derivatives	Amino acids and derivatives
Lmrn003201	204.07	158.06	205.074	C11H11NO3	[M-H]-	2-Hydroxy-3-(1H-indol3-yl)propanoic acid	Organic acids	Organic acids
pme1261	206.14	76	205.131	C9H19NO4	[M+H]+	Pantothenol	Others	Saccharides and Alcohols
mws2125	166.98	78.7	205.938	C3H4KO6P	[M-K]-	Phosphoenolpyruvic acid	Organic acids	Organic acids
mws0617	205.04	171	206.044	C8H14O2S2	[M-H]-	(R)-Lipoic acid	Organic acids	Organic acids
pmb1587	207.14	165.2	206.131	C13H18O2	[M+H]+	4-Hydroxy-3,5-diisopropylbenzaldehyde	Phenolic acids	Phenolic acids
Zmtp004523	207.14	151.07	206.131	C13H18O2	[M+H]+	Ligupleurol	Terpenoids	Sesquiterpenoids
Lmln010063	205.16	189.13	206.167	C14H22O	[M-H]-	2,6-Di-t-butylphenol	Phenolic acids	Phenolic acids
mws1014	209.04	149.1	208.037	C10H8O5	[M+H]+	Fraxetin*	Lignans and Coumarins	Coumarins
Lmbp002962	209.05	194.02	208.037	C10H8O5	[M+H]+	Isofraxetin*	Lignans and Coumarins	Coumarins
pmb2620	207.07	133.1	208.074	C11H12O4	[M-H]-	3,4-Dimethoxycinnamic acid	Phenolic acids	Phenolic acids
mws1212	209.08	177.3	208.074	C11H12O4	[M+H]+	Methyl ferulate	Phenolic acids	Phenolic acids
mws2184	207.07	135.1	208.074	C11H12O4	[M-H]-	Ethyl caffeate	Organic acids	Organic acids
pme3443	207.07	192	208.074	C11H12O4	[M-H]-	Sinapinaldehyde	Phenolic acids	Phenolic acids
Hmcn000192	209.07	59.01	210.073	C7H14O7	[M-H]-	Sedoheptulose	Others	Saccharides and Alcohols
pme1654	209.12	59.02	210.126	C12H18O3	[M-H]-	Jasmonic acid	Organic acids	Organic acids
Lmhp002764	211.13	70.07	211.144	C11H18N2O2	[M+H]+	Cyclo(Pro-Leu)	Amino acids and derivatives	Amino acids and derivatives
mws1509	215.07	121	214.063	C13H10O3	[M+H]+	Phenyl salicylate	Phenolic acids	Phenolic acids
pmb2507	213.1	97	214.1	C5H11O7P	[M-H]-	2-Deoxyribose 1-phosphate	Nucleotides and derivatives	Nucleotides and derivatives
mws0751	213.19	195	214.193	C13H26O2	[M-H]-	Tridecanoic Acid	Lipids	Free fatty acids
pme0170	217.13	158	216.122	C8H16N4O3	[M+H]+	N-α-Acetyl-L-arginine	Amino acids and derivatives	Amino acids and derivatives
mws5045	215.17	169.16	216.173	C12H24O3	[M-H]-	12-Hydroxydodecanoic acid	Lipids	Free fatty acids
mws1337	220.12	202.1	219.111	C9H17NO5	[M+H]+	D-Pantothenic Acid	Others	Vitamin
pme1228	221.09	204	220.085	C11H12N2O3	[M+H]+	5-Hydroxy-L-tryptophan	Amino acids and derivatives	Amino acids and derivatives
Hmyp002656	222.08	130.06	221.068	C11H11NO4	[M+H]+	Methyl dioxindole-3-acetate	Others	Others
mws4174	222.1	138	221.09	C8H15NO6	[M+H]+	N-Acetyl-D-mannosamine*	Others	Others
pme2755	222.1	144	221.09	C8H15NO6	[M+H]+	N-Acetyl-D-glucosamine*	Others	Saccharides and Alcohols
mws2608	222.1	84.05	221.09	C8H15NO6	[M+H]+	N-Acetyl-D-galactosamine*	Others	Others
mws1639	223.06	190	222.053	C11H10O5	[M+H]+	Isofraxidin*	Lignans and Coumarins	Coumarins
pmp000284	223.06	208.04	222.053	C11H10O5	[M+H]+	Fraxidin*	Lignans and Coumarins	Coumarins
mws5042	223.11	120.09	222.1	C11H14N2O3	[M+H]+	Glycylphenylalanine	Amino acids and derivatives	Amino acids and derivatives
Hmgp005956	223.13	149.02	222.125	C13H18O3	[M+H]+	Dehydrovomifoliol	Terpenoids	Sesquiterpenoids
Hmcp003852	223.21	207.03	222.198	C15H26O	[M+H]+	Elemol	Others	Others
mws0520	224.09	136	223.084	C11H13NO4	[M+H]+	N-Acetyl-L-tyrosine	Amino acids and derivatives	Amino acids and derivatives
HJAP044	225.11	167.06	224.105	C12H16O4	[M+H]+	1-(2,4,5-Trimethoxyphenyl)propan-1-one	Others	Others
HJAP051	227.13	181.09	226.121	C12H18O4	[M+H]+	3-(3,4,5-Trimethoxyphenyl)propan-1-ol	Others	Others
pmb2643	225.19	207	226.193	C14H26O2	[M-H]-	Myristoleic acid	Lipids	Free fatty acids
pme1194	228.1	112	227.091	C9H13N3O4	[M+H]+	Deoxycytidine	Nucleotides and derivatives	Nucleotides and derivatives
Lmhp001430	227.09	116.07	227.103	C10H14N2O4	[M+H]+	Cyclo(Pro-Glu)	Amino acids and derivatives	Amino acids and derivatives
mws0119	227.2	227.2	228.209	C14H28O2	[M-H]-	Myristic Acid	Lipids	Free fatty acids
Lmhp001461	229.15	70.07	229.154	C11H20N2O3	[M+H]+	L-Prolyl-L-Leucine	Amino acids and derivatives	Amino acids and derivatives
mws0474	229.14	211	230.152	C12H22O4	[M-H]-	Dodecanedioic aicd	Organic acids	Organic acids
Lmhp001670	231.16	72.08	231.17	C11H22N2O3	[M+H]+	L-Valyl-L-Leucine	Amino acids and derivatives	Amino acids and derivatives
Hmlp001371	235.11	120.08	234.1	C12H14N2O3	[M+H]+	Cyclo(Tyr-Ala)	Amino acids and derivatives	Amino acids and derivatives
mws4176	237.12	120.09	236.116	C12H16N2O3	[M+H]+	L-Alanyl-L-Phenylalanine	Amino acids and derivatives	Amino acids and derivatives
mws0984	236.08	164.06	237.086	C9H11N5O3	[M-H]-	Sepiapterin(L-SEPIAPTERIN)COFACTOR OF NITRIC OX	Nucleotides and derivatives	Nucleotides and derivatives
Lmhn003240	237.04	121.03	238.048	C11H10O6	[M-H]-	Benzoylmalic acid	Phenolic acids	Phenolic acids
pme0428	237.08	103	238.084	C12H14O5	[M-H]-	3,4,5-Trimethoxycinnamic acid	Phenolic acids	Phenolic acids
mws0221	241.03	152	240.024	C6H12N2O4S2	[M+H]+	L-Cystine	Amino acids and derivatives	Amino acids and derivatives
pme2827	239	223	240.245	C16H32O	[M-H]-	Palmitaldehyde	Others	Others
HJAP106	242.1	136.06	241.096	C12H11N5O	[M+H]+	N6-(4-hydroxybenzyl)adnine riboside	Phenolic acids	Phenolic acids
pme0264	243.1	127	242.09	C10H14N2O5	[M+H]+	Thymidine	Nucleotides and derivatives	Nucleotides and derivatives
mws0359	241.22	241.22	242.225	C15H30O2	[M-H]-	Pentadecanoic Acid	Lipids	Free fatty acids
pme3732	244.09	112	243.086	C9H13N3O5	[M+H]+	Cytidine	Nucleotides and derivatives	Nucleotides and derivatives
mws0248	243.06	110	244.07	C9H12N2O6	[M-H]-	Uridine	Nucleotides and derivatives	Nucleotides and derivatives
Lmhp002031	245.18	86.1	245.186	C12H24N2O3	[M+H]+	L-Leucyl-L-Leucine	Amino acids and derivatives	Amino acids and derivatives
pmb2591	245.09	203.2	246.1	C13H14N2O3	[M-H]-	Acetyltryptophan	Amino acids and derivatives	Amino acids and derivatives
mws0124	247.11	130	246.1	C13H14N2O3	[M+H]+	N-(3-Indolylacetyl)-L-alanine	Amino acids and derivatives	Amino acids and derivatives
Lmrj002087	247.13	86.09	246.121	C10H18N2O5	[M+H]+	L-Isoleucyl-L-Aspartate	Amino acids and derivatives	Amino acids and derivatives
mws1631	247.13	145.2	246.126	C15H18O3	[M+H]+	Santonin	Terpenoids	Sesquiterpenoids
Hmcp003285	249.15	185.13	248.141	C15H20O3	[M+H]+	Santamarin	Terpenoids	Sesquiterpenoids
pme3961	252.11	136	251.102	C10H13N5O3	[M+H]+	Deoxyadenosine	Nucleotides and derivatives	Nucleotides and derivatives
Lmhn003373	253.04	137.02	254.043	C11H10O7	[M-H]-	p-Hydroxybenzoylmalic acid	Phenolic acids	Phenolic acids
mws0361	253.22	235.19	254.225	C16H30O2	[M-H]-	Palmitoleic Acid	Lipids	Free fatty acids
pma3101	256.2	124.1	256.082	C11H14NO6+	[M+H]+	Nicotinate D-ribonucleoside	Others	Vitamin
pmn001578	255.23	255.23	256.24	C16H32O2	[M-H]-	Palmitic acid	Lipids	Free fatty acids
mws0120	258.11	104.11	257.103	C8H20NO6P	[M+H]+	Choline alfoscerate	Lipids	PC
mws0866	259.02	97	260.03	C6H13O9P	[M-H]-	D-Glucose 6-phosphate*	Others	Saccharides and Alcohols
mws1090	259.02	97	260.03	C6H13O9P	[M-H]-	Glucose-1-phosphate*	Others	Saccharides and Alcohols
pme3313	259	97	260.03	C6H13O9P	[M-H]-	D-Fructose 6-phosphate*	Others	Saccharides and Alcohols
Lmhp001732	263.13	70.07	263.139	C14H18N2O3	[M+H]+	L-Prolyl-L-Phenylalanine	Amino acids and derivatives	Amino acids and derivatives
Lmjp005733	265.14	168.09	264.136	C15H20O4	[M+H]+	Desacetylovatifolin	Terpenoids	Sesquiterpenoids
pmb0952	265.1	122.1	265.1	C12H17N4OS+	[M+H]+	Thiamine	Others	Vitamin
Lmhp002001	265.15	72.08	265.155	C14H20N2O3	[M+H]+	L-Valyl-L-Phenylalanine	Amino acids and derivatives	Amino acids and derivatives
Hmsn000210	133.01	115.01	266.224	C17H30O2	[M-H]-	Methyl 7,10-hexadecadienoate	Lipids	Free fatty acids
pme0230	268.1	136.06	267.097	C10H13N5O4	[M+H]+	Adenosine	Nucleotides and derivatives	Nucleotides and derivatives
pme1184	268.1	152	267.097	C10H13N5O4	[M+H]+	Deoxyguanosine	Nucleotides and derivatives	Nucleotides and derivatives
pme2890	269.06	136	268.055	C8H16N2O4S2	[M+H]+	L-Homocystine	Amino acids and derivatives	Amino acids and derivatives
mws1060	267.07	135	268.081	C10H12N4O5	[M-H]-	9-(Arabinofuranosyl)hypoxanthine	Nucleotides and derivatives	Nucleotides and derivatives
pmp000087	269.1	177.05	268.095	C13H16O6	[M+H]+	2-Feruloyl-sn-glycerol*	Phenolic acids	Phenolic acids
pmp000086	269.1	177.05	268.095	C13H16O6	[M+H]+	1-Feruloyl-sn-glycerol*	Phenolic acids	Phenolic acids
mws0383	267.23	267.23	268.24	C17H32O2	[M-H]-	Cis-10-Heptadecenoic Acid	Lipids	Free fatty acids
pmp000571	271.06	153.01	270.053	C15H10O5	[M+H]+	Apigenin	Flavonoids	Flavonoid
pme3472	271.09	107.6	272.09	C12H16O7	[M-H]-	Arbutin	Others	Others
Lmmn003323	271.23	225.22	272.235	C16H32O3	[M-H]-	2-Hydroxyhexadecanoic acid	Organic acids	Organic acids
pmp001264	274.27	256.27	273.267	C16H35NO2	[M+H]+	Hexadecylsphingosine	Lipids	Sphingolipids
Lmrj002793	277.12	120.08	276.112	C14H16N2O4	[M+H]+	Cyclo(Phe-Glu)	Amino acids and derivatives	Amino acids and derivatives
YC512117	277.22	149.02	276.209	C18H28O2	[M+H]+	Octadecatetraenoic acid	Lipids	Free fatty acids
mws1038	277.12	146	278.13	C11H22N2O4S	[M-H]-	(R)-Pantetheine	Others	Others
Lmlp012720	279.16	149.02	278.152	C16H22O4	[M+H]+	Dibutyl phthalate	Phenolic acids	Phenolic acids
mws5035	279.17	120.08	278.163	C15H22N2O3	[M+H]+	Leucylphenylalanine	Amino acids and derivatives	Amino acids and derivatives
mws0366	277.22	277.22	278.225	C18H30O2	[M-H]-	γ-Linolenic Acid*	Lipids	Free fatty acids
mws0367	277.22	277.22	278.225	C18H30O2	[M-H]-	α-Linolenic Acid*	Lipids	Free fatty acids
pmb0889	279.23	95.1	278.225	C18H30O2	[M+H]+	Punicic acid	Lipids	Free fatty acids
mws0629	281.11	166	280.106	C13H16N2O5	[M+H]+	L-Aspartyl-L-Phenylalanine	Amino acids and derivatives	Amino acids and derivatives
mws1491	279.23	279.23	280.24	C18H32O2	[M-H]-	Linoleic acid	Lipids	Free fatty acids
YC512118	282.28	247.24	281.272	C18H35NO	[M+H]+	Octadecenoic amide	Others	Others
mws0396	281.25	281.25	282.256	C18H34O2	[M-H]-	Elaidic Acid*	Lipids	Free fatty acids
mws2623	281.25	281.25	282.256	C18H34O2	[M-H]-	11-Octadecanoic acid(Vaccenic acid)*	Lipids	Free fatty acids
pme1178	284.1	152	283.092	C10H13N5O5	[M+H]+	Guanosine	Nucleotides and derivatives	Nucleotides and derivatives
pme3233	285.08	270	284.068	C16H12O5	[M+H]+	Calycosin	Flavonoids	Isoflavones
mws0668	283.07	151	284.076	C10H12N4O6	[M-H]-	Xanthosine	Nucleotides and derivatives	Nucleotides and derivatives
mws1489	283.26	283.26	284.272	C18H36O2	[M-H]-	Stearic Acid	Lipids	Free fatty acids
pmp001269	286.31	268.3	285.303	C18H39NO	[M+H]+	Hexadecyl ethanolamine	Lipids	Free fatty acids
pme0088	285.04	151	286.048	C15H10O6	[M-H]-	Luteolin	Flavonoids	Flavonoid
mws1521	285.1	121.03	286.105	C13H18O7	[M-H]-	Salicin	Phenolic acids	Phenolic acids
pmn001511	285.1	123	286.105	C13H18O7	[M-H]-	3-Hydroxy-5-Methylphenol-1-Oxy-Glucose	Phenolic acids	Phenolic acids
Hmcp004650	287.22	269.21	286.212	C16H30O4	[M+H]+	Hexadecanedioic acid	Lipids	Free fatty acids
pmn001686	287.22	241.22	288.23	C16H32O4	[M-H]-	10,16-Dihydroxypalmitic acid	Lipids	Free fatty acids
pmb3081	289	97	290.004	C6H11PO11	[M-H]-	Glucarate O-Phosphoric acid	Others	Saccharides and Alcohols
pme3163	289	97	290.04	C7H15O10P	[M-H]-	D-Sedoheptuiose 7-phosphate	Others	Saccharides and Alcohols
pmb2657	289.1	97.1	290.123	C10H18N4O6	[M-H]-	Argininosuccinic acid	Organic acids	Organic acids
pmn001728	289.12	203.08	290.127	C15H18N2O4	[M-H]-	N-Acetyl-L-tryptophan	Amino acids and derivatives	Amino acids and derivatives
pmb0885	291	190.9	290.188	C18H26O3	[M+H]+	4-O-9Z,11Z,13E,15E-octadecatetraenoic acid	Lipids	Glycerol ester
pmb2787	293.21	275.1	294.219	C18H30O3	[M-H]-	9-KODE*	Lipids	Free fatty acids
pmb2792	293.21	193.1	294.219	C18H30O3	[M-H]-	13-HOTrE(r)*	Lipids	Free fatty acids
pmb2786	293.21	275	294.219	C18H30O3	[M-H]-	9-HOTrE*	Lipids	Free fatty acids
pmb2784	293.21	275.1	294.219	C18H30O3	[M-H]-	13-HOTrE*	Lipids	Free fatty acids
Lmqp000329	296.07	104.11	295.056	C8H14N3O7P	[M+H]+	5-Aminoimidazole ribonucleotide	Nucleotides and derivatives	Nucleotides and derivatives
Lmhn202452	295.05	163.04	296.053	C13H12O8	[M-H]-	Cis-p-Coumaroyltartaric acid (cis-Coutaric acid)	Phenolic acids	Phenolic acids
Lmhn102452	295.05	179.04	296.053	C13H12O8	[M-H]-	Caffeoylmalic acid	Phenolic acids	Phenolic acids
Rfmb091	295.23	195.14	296.235	C18H32O3	[M-H]-	9-Hydroxy-10,12-octadecadienoic acid*	Lipids	Free fatty acids
pmb2778	295.23	277.3	296.235	C18H32O3	[M-H]-	9,10-EODE*	Lipids	Free fatty acids
Rfmb090	295.23	195.14	296.235	C18H32O3	[M-H]-	13-Hydroxy-9,11-octadecadienoic acid*	Lipids	Free fatty acids
pmb2799	295.23	195.2	296.235	C18H32O3	[M-H]-	12,13-EODE*	Lipids	Free fatty acids
pme1474	298.1	136	297.09	C11H15N5O3S	[M+H]+	5'-Deoxy-5'-(methylthio)adenosine	Nucleotides and derivatives	Nucleotides and derivatives
pmb0197	298.1	166.3	297.107	C11H15N5O5	[M+H]+	N2-methylguanosine	Nucleotides and derivatives	Nucleotides and derivatives
pmf0297	297.32	183.1	298.324	C20H42O	[M-H]-	1-Eicosanol	Lipids	Glycerol ester
mws0724	298.08	208	299.087	C10H13N5O6	[M-H]-	8-Hydroxyguanosine	Nucleotides and derivatives	Nucleotides and derivatives
pmp000001	301.07	286.05	300.063	C16H12O6	[M+H]+	Hispidulin*	Flavonoids	Flavonoid
mws0058	299.06	284	300.063	C16H12O6	[M-H]-	Diosmetin*	Flavonoids	Flavonoid
Zmhp003514	301.07	286.05	300.063	C16H12O6	[M+H]+	6,7,8-Tetrahydroxy-5-methoxyflavone*	Flavonoids	Flavonoid
pmp000548	301.07	286.04	300.063	C16H12O6	[M+H]+	Pratensein*	Flavonoids	Isoflavones
Zmhn001926	299.08	137.02	300.084	C13H16O8	[M-H]-	Salicylic acid O-glycoside*	Phenolic acids	Phenolic acids
Zmxn001997	299.08	137.02	300.084	C13H16O8	[M-H]-	Isosalicylic acid O-glycoside*	Phenolic acids	Phenolic acids
mws2367	299.11	119	300.121	C14H20O7	[M-H]-	Salidroside	Phenolic acids	Phenolic acids
Lmqn008288	299.26	299.26	300.267	C18H36O3	[M-H]-	3-Hydroxy-stearic acid	Lipids	Free fatty acids
pmb3079	300.05	96.9	301.056	C8H16NO9P	[M-H]-	N-Acetyl-D-glucosamine 1-phosphate	Others	Others
pmp001176	302.14	103.1	301.131	C17H19NO4	[M+H]+	Dihydrocaffeoyltyramine	Alkaloids	Phenolamine
Hmyp002315	303.04	257.04	302.042	C15H10O7	[M+H]+	3,5,7,4'--Tetrahydroxy-Coumaronochromone	Others	Others
mws0397	301.22	257.23	302.225	C20H30O2	[M-H]-	Cis-5,8,11,14,17-Eicosapentaenoic Acid	Lipids	Free fatty acids
pmn001610	307.26	307.3	308.272	C20H36O2	[M-H]-	Eicosadienoic acid	Lipids	Free fatty acids
pmb2789	309	209	310	C18H30O4	[M-H]-	13-HpOTrE(r)*	Lipids	Glycerol ester
Lmhn003074	309.06	193.05	310.069	C14H14O8	[M-H]-	Feruloylmalic acid	Phenolic acids	Phenolic acids
pmb2791	309.21	209.1	310.1	C18H30O4	[M-H]-	9-HpOTrE*	Lipids	Glycerol ester
Lmtp001399	312.11	150.05	311.101	C14H17NO7	[M+H]+	5,6-Dihydroxyindole-5-O-β-glucoside	Others	Others
pme3967	312.13	180	311.123	C12H17N5O5	[M+H]+	2-(Dimethylamino)guanosine	Nucleotides and derivatives	Nucleotides and derivatives
pmb2804	311.1	171.3	312.1	C18H32O4	[M-H]-	13-HPODE	Lipids	Glycerol ester
Lmtn003441	311.11	149.06	312.121	C15H20O7	[M-H]-	2-Acetyl-3-hydroxyphenyl-1-O-glucoside	Phenolic acids	Phenolic acids
mws0636	313.15	166	312.147	C18H20N2O3	[M+H]+	L-Phenylalanyl-L-phenylalanine	Amino acids and derivatives	Amino acids and derivatives
Rfmb087	311.22	293.21	312.23	C18H32O4	[M-H]-	13-Oxo-9-hydroxy-10-octadecenoic acid	Lipids	Free fatty acids
pmn001689	311.22	223.17	312.23	C18H32O4	[M-H]-	9-Hydroxy-12-oxo-10-octadecenoic acid	Lipids	Free fatty acids
mws0038	313.07	283	314.079	C17H14O6	[M-H]-	Kumatakenin	Flavonoids	Flavonols
Rfmb089	313.24	295.23	314.246	C18H34O4	[M-H]-	9,10-Dihydroxy-12-octadecenoic acid	Lipids	Free fatty acids
Lmmn004912	315.05	271.02	316.058	C16H12O7	[M-H]-	Quercetin-3-O-methyl ether	Flavonoids	Flavonols
pmp000003	317.07	302.04	316.058	C16H12O7	[M+H]+	Nepetin	Flavonoids	Flavonoid
mws0066	315.05	151	316.058	C16H12O7	[M-H]-	Isorhamnetin	Flavonoids	Flavonols
pmb2831	315.1	153.1	316.079	C13H16O9	[M-H]-	Protocatechuic acid O-glucoside	Phenolic acids	Phenolic acids
Hmtn001120	315.11	153.06	316.116	C14H20O8	[M-H]-	5-(2-Hydroxyethyl)-2-O-glucosylohenol	Phenolic acids	Phenolic acids
pme3459	317.21	299	316.204	C20H28O3	[M+H]+	Caffeyl alcohol	Phenolic acids	Phenolic acids
Lmjn010398	317.21	255.21	318.219	C20H30O3	[M-H]-	Ciliaric acid	Terpenoids	Sesquiterpenoids
pmb3075	319	145.1	320.09	C16H16O7	[M-H]-	3-O-p-Coumaroylshikimic acid	Phenolic acids	Phenolic acids
mws0879	319.23	257.23	320.235	C20H32O3	[M-H]-	12(S)-HETE	Lipids	Free fatty acids
mws0582	322.11	130	321.099	C11H19N3O6S	[M+H]+	S-(methyl)glutathione	Amino acids and derivatives	Amino acids and derivatives
pme3174	324.06	112	323.052	C9H14N3O8P	[M+H]+	Cytidine 5'-monophosphate(Cytidylic acid)	Nucleotides and derivatives	Nucleotides and derivatives
pme3188	323.03	211	324.036	C9H13N2O9P	[M-H]-	Uridine 5'-monophosphate	Nucleotides and derivatives	Nucleotides and derivatives
Lmbp003825	325.1	163.04	324.085	C15H16O8	[M+H]+	Skimmin	Lignans and Coumarins	Coumarins
mws0983	326.31	62.06	325.298	C20H39NO2	[M+H]+	N-Oleoylethanolamine	Others	Others
pmn001419	325.09	163.04	326.1	C15H18O8	[M-H]-	1-O-[(E)-p-Cumaroyl]-glucose	Phenolic acids	Phenolic acids
pmn001690	327.14	165.09	328.152	C16H24O7	[M-H]-	3-Hydroxy-4-isopropylbenzylalcohol 3-glucoside	Phenolic acids	Phenolic acids
pmn001691	327.22	291.2	328.225	C18H32O5	[M-H]-	9,12,13-Trihyroxy-10,15-octadecadienoic acid	Lipids	Free fatty acids
mws0371	327.23	283.3	328.24	C22H32O2	[M-H]-	Cis-4,7,10,13,16,19-Docosahexaenoic Acid(C22:6n3)	Lipids	Free fatty acids
mws0884	328.05	134.2	329.053	C10H12N5O6P	[M-H]-	Cyclic AMP	Nucleotides and derivatives	Nucleotides and derivatives
mws0917	329.07	314	330.074	C17H14O7	[M-H]-	3,7-Di-O-methylquercetin*	Flavonoids	Flavonols
pmp000004	331.08	316.06	330.074	C17H14O7	[M+H]+	Jaceosidin*	Flavonoids	Flavonoid
Lmtn002565	329.11	167.03	330.095	C14H18O9	[M-H]-	1'-O-Vanilloyl-glucose	Phenolic acids	Phenolic acids
pmn001517	329.12	167	330.131	C15H22O8	[M-H]-	3,4,5-Trimethoxyphenyl-1-O-Glucoside	Phenolic acids	Phenolic acids
pmn001694	329.23	229.15	330.241	C18H34O5	[M-H]-	9,10,13-Trihyroxy-11-octadecadienoic acid	Lipids	Free fatty acids
pmp001284	331.28	313.27	330.277	C19H38O4	[M+H]+	Monopalmitin	Lipids	Glycerol ester
pme3184	332.08	136	331.068	C10H14N5O6P	[M+H]+	2'-Deoxyadenosine-5'-monophosphate	Nucleotides and derivatives	Nucleotides and derivatives
pmb0789	332.13	152.07	331.127	C14H21NO8	[M+H]+	Pyridoxine-5'-O-glucoside	Others	Vitamin
pmc0066	333.05	137.05	332.052	C10H13N4O7P	[M+H]+	2'-Deoxyinosine-5'-monophosphate	Nucleotides and derivatives	Nucleotides and derivatives
pmn001518	331.07	169.01	332.074	C13H16O10	[M-H]-	1-O-Galloyl-glucose*	Phenolic acids	Phenolic acids
HmLn000659	331.07	169.01	332.075	C13H16O10	[M-H]-	3-O-Galloyl-glucose*	Tannins	Tannin
HmLn000873	331.07	169.01	332.075	C13H16O10	[M-H]-	2-O-Galloyl-glucose*	Tannins	Tannin
Lmqn000432	333.06	333.06	334.067	C9H19O11P	[M-H]-	1-(sn-Glycero-3-phospho)-1D-myo-inositol	Others	Saccharides and Alcohols
Hmln002806	335.08	179.03	336.085	C16H16O8	[M-H]-	3-O-Caffeoylshikimic acid	Phenolic acids	Phenolic acids
pmb2636	335.1	253.1	336.23	C20H32O4	[M-H]-	8,15-DiHETE	Lipids	Glycerol ester
pmb3074	337.09	191.1	338.1	C16H18O8	[M-H]-	3-O-p-Coumaroylquinic acid*	Phenolic acids	Phenolic acids
pmb3068	337.09	173.1	338.1	C16H18O8	[M-H]-	1-O-p-Coumaroylquinic acid*	Phenolic acids	Phenolic acids
pmb4777	337.09	161.1	338.1	C16H18O8	[M-H]-	4-Hydroxy-7-methoxycoumarin-β-rhamnoside	Lignans and Coumarins	Coumarins
pma6460	337	163.1	338.1	C16H18O8	[M-H]-	5-O-p-Coumaroylquinic acid*	Phenolic acids	Phenolic acids
Lmbn001162	339.07	177.02	340.079	C15H16O9	[M-H]-	Esculetin-glucoside*	Lignans and Coumarins	Coumarins
mws1015	339.07	177	340.079	C15H16O9	[M-H]-	Esculin(6,7-DihydroxyCoumarin-6-glucoside)*	Lignans and Coumarins	Coumarins
Zmpn002553	339.07	177.02	340.079	C15H16O9	[M-H]-	Cichoriin*	Others	Others
pma0149	341.08	207.07	340.079	C15H16O9	[M+H]+	Sinapoyl malate	Phenolic acids	Phenolic acids
pme3311	339	97	340.12	C6H14O12P2	[M-H]-	D-Fructose-1,6-biphosphate	Others	Saccharides and Alcohols
pmn001420	341.09	179.04	342.095	C15H18O9	[M-H]-	1-O-[(E)-Caffeoyl]-glucose	Phenolic acids	Phenolic acids
Lmcp007240	343.12	313.08	342.11	C19H18O6	[M+H]+	5,7,8,4'-Tetramethoxyflavone	Flavonoids	Flavonoid
mws0264	341.11	119	342.116	C12H22O11	[M-H]-	D-(+)-Trehalose*	Others	Saccharides and Alcohols
mws1080	341.11	179	342.116	C12H22O11	[M-H]-	Galactinol*	Others	Saccharides and Alcohols
mws1333	341.11	113	342.116	C12H22O11	[M-H]-	Melibiose*	Others	Saccharides and Alcohols
mws5038	341.11	89.02	342.116	C12H22O11	[M-H]-	Isomaltulose*	Others	Saccharides and Alcohols
pme0519	341.11	119	342.116	C12H22O11	[M-H]-	D-(+)-Sucrose*	Others	Saccharides and Alcohols
mws0906	341.12	179	342.131	C16H22O8	[M-H]-	Coniferin	Phenolic acids	Phenolic acids
pmb2211	343.3	240.7	342.288	C19H38N2O3	[M+H]+	Cocamidopropyl betaine	Alkaloids	Alkaloids
Zmlp007578	345.06	313.03	344.053	C17H12O8	[M+H]+	3,3',4-Trimethoxy ellagic acid	Phenolic acids	Phenolic acids
Zmhp004065	345.1	330.07	344.089	C18H16O7	[M+H]+	7,8-Dihydroxy-5,6,4'-trimethoxyflavone*	Flavonoids	Flavonoid
Lmjp008064	345.1	315.05	344.09	C18H16O7	[M+H]+	Nevadensin	Flavonoids	Flavonols
pmp000786	345.1	330.07	344.09	C18H16O7	[M+H]+	Eupatorin*	Flavonoids	Flavonoid
pmp000006	345.1	330.07	344.09	C18H16O7	[M+H]+	Eupatilin*	Flavonoids	Flavonoid
mws1474	345.1	284	344.09	C18H16O7	[M+H]+	5,7-Dihydroxy-3',4',5'-trimethoxyflavone	Flavonoids	Flavonoid
Zmln000899	343.11	181.05	344.111	C15H20O9	[M-H]-	Syringic Aldehyde-glucoside	Phenolic acids	Phenolic acids
HJAP058	345.1	284.07	344.125	C19H20O6	[M+H]+	tetramethoxyflavanone	Flavonoids	Flavonoid
mws0609	344.04	150	345.047	C10H12N5O7P	[M-H]-	Guanosine 3',5'-cyclic monophosphate	Nucleotides and derivatives	Nucleotides and derivatives
pmb0801	346.11	184.1	345.106	C14H19NO9	[M+H]+	4-Pyridoxic acid-O-glucoside	Others	Vitamin
pmp000010	347.08	332.07	346.069	C17H14O8	[M+H]+	5,7,4',5'-Tetrahydro-3',6-dimethoxyflavone	Flavonoids	Flavonoid
pmb0981	348.07	136	347.063	C10H14N5O7P	[M+H]+	Adenosine 5'-monophosphate	Nucleotides and derivatives	Nucleotides and derivatives
pmb1562	351.25	146.9	350.246	C21H34O4	[M+H]+	MAG(18:4)	Lipids	Glycerol ester
mws4108	353.14	189.1	352.131	C21H20O5	[M+H]+	1-Methoxyphaseollin	Others	Others
mws0967	351.22	271.21	352.225	C20H32O5	[M-H]-	5(S),6(R)-Lipoxin A4	Lipids	Free fatty acids
Lmhp011388	353.27	261.22	352.261	C21H36O4	[M+H]+	2-γ-Linolenoyl-glycerol*	Lipids	Glycerol ester
Lmhp011562	353.27	261.22	352.261	C21H36O4	[M+H]+	1-α-Linolenoyl-glycerol*	Lipids	Glycerol ester
pme1816	353.09	191	354.095	C16H18O9	[M-H]-	Neochlorogenic acid(5-O-Caffeoylquinic acid)*	Phenolic acids	Phenolic acids
mws0748	353.09	191.1	354.095	C16H18O9	[M-H]-	1-O-Caffeoylquinic acid*	Phenolic acids	Phenolic acids
mws1077	355.1	193.05	354.095	C16H18O9	[M+H]+	Scopolin	Lignans and Coumarins	Coumarins
mws0178	353.09	191.01	354.095	C16H18O9	[M-H]-	Chlorogenic acid*	Phenolic acids	Phenolic acids
mws2108	353.09	135.1	354.095	C16H18O9	[M-H]-	Cryptochlorogenic acid*	Phenolic acids	Phenolic acids
Lmhp112042	355.28	263.24	354.277	C21H38O4	[M+H]+	1-Linoleoylglycerol*	Lipids	Glycerol ester
Lmhp012042	355.28	263.24	354.277	C21H38O4	[M+H]+	2-Linoleoylglycerol*	Lipids	Glycerol ester
Zmhn002422	355.1	193.05	356.11	C16H20O9	[M-H]-	1-O-Feruloyl-D-glucose	Phenolic acids	Phenolic acids
pmb3056	355.1	121.1	356.111	C16H20O9	[M-H]-	Homovanilloylquinic acid	Phenolic acids	Phenolic acids
pmb0296	357.3	265.4	356.293	C21H40O4	[M+H]+	MAG(18:1)	Lipids	Glycerol ester
Zmhn003082	357.08	173.04	358.09	C15H18O10	[M-H]-	5-O-Galacyl-methyl quinine ester	Phenolic acids	Phenolic acids
mws0097	357.13	151	358.142	C20H22O6	[M-H]-	Pinoresinol	Lignans and Coumarins	Lignans
Lmjp007741	359.15	83.05	358.142	C20H22O6	[M+H]+	Atripliciolide Tiglate*	Terpenoids	Sesquiterpenoids
Lmjp007763	359.15	83.05	358.142	C20H22O6	[M+H]+	4,15-Iso-Atripliciolide tiglate*	Terpenoids	Sesquiterpenoids
pmp000009	361.09	303.05	360.084	C18H16O8	[M+H]+	Centaureidin	Flavonoids	Flavonoid
pmp000788	361.09	346.06	360.084	C18H16O8	[M+H]+	Chrysosplenol D	Flavonoids	Flavonols
pme0085	359.08	196.7	360.084	C18H16O8	[M-H]-	Rosmarinic acid	Phenolic acids	Phenolic acids
pmb3107	359.1	182.1	360.106	C15H20O10	[M-H]-	Glucosyringic Acid	Phenolic acids	Phenolic acids
mws5040	365.11	203.05	364.078	C12H21O11Na	[M+H]+	Turanose	Others	Saccharides and Alcohols
pmb0964	366.2	204.1	365.17	C16H23N5O5	[M+H]+	Isopentenyladenine-7-N-glucoside	Nucleotides and derivatives	Nucleotides and derivatives
Lmgp003270	369.16	177.06	368.074	C16H16O10	[M+H]+	Scopoletin??β-D-Glucuronide	Lignans and Coumarins	Coumarins
pmb0752	369.12	177.1	368.111	C17H20O9	[M+H]+	3-O-Feruloylquinic acid*	Phenolic acids	Phenolic acids
pma3724	369.1	177.1	368.111	C17H20O9	[M+H]+	1-O-Feruloylquinic acid*	Phenolic acids	Phenolic acids
mws0179	367.1	190.9	368.111	C17H20O9	[M-H]-	Chlorogenic acid methyl ester	Phenolic acids	Phenolic acids
Lmbp002309	371.1	209.05	370.126	C17H22O9	[M+H]+	Sinapaldehyde Glucoside	Phenolic acids	Phenolic acids
pmb3317	371.1	179.1	372.106	C16H20O10	[M-H]-	Quinacyl syringic acid	Phenolic acids	Phenolic acids
pmn001695	371.1	249.06	372.106	C16H20O10	[M-H]-	Trihydroxycinnamoylquinic acid	Phenolic acids	Phenolic acids
Hmgn004693	371.11	327.03	372.121	C20H20O7	[M-H]-	(8'R,7'S)-(-)-8-Hydroxy-α-conidendrin	Lignans and Coumarins	Lignans
mws0011	371.13	209	372.142	C17H24O9	[M-H]-	Syringin	Phenolic acids	Phenolic acids
Lmjp007670	375.11	345.06	374.1	C19H18O8	[M+H]+	Hymenoxin	Flavonoids	Flavonols
pmb0108	375.2	137.1	374.1	C19H18O8	[M+H]+	Feruloyl syringic acid	Phenolic acids	Phenolic acids
Hmgn004139	373.13	329.05	374.136	C20H22O7	[M-H]-	Isohydroxymatairesinol	Lignans and Coumarins	Lignans
Lmjp006107	375.14	83.05	374.137	C20H22O7	[M+H]+	Budlein A	Terpenoids	Sesquiterpenoids
mws0232	377.15	243	376.138	C17H20N4O6	[M+H]+	Riboflavin	Others	Vitamin
Lmjn007302	379.18	99.05	380.184	C20H28O7	[M-H]-	Argophyllin A	Terpenoids	Sesquiterpenoids
pme3337	384.12	252	383.108	C14H17N5O8	[M+H]+	N6-Succinyl Adenosine	Nucleotides and derivatives	Nucleotides and derivatives
Lmbp003208	385.12	223.06	384.106	C17H20O10	[M+H]+	Fraxidin 8-O-glucoside	Lignans and Coumarins	Coumarins
pme1286	385.13	250	384.122	C14H20N6O5S	[M+H]+	S-(5'-Adenosy)-L-homocysteine	Amino acids and derivatives	Amino acids and derivatives
Zmhn002227	385.11	223.06	386.121	C17H22O10	[M-H]-	Sinapic acid-glycoside	Phenolic acids	Phenolic acids
pmp000113	389.12	374.1	388.116	C20H20O8	[M+H]+	5-Hydroxy-6,7,8,3',4'-pentamethoxyflavone	Flavonoids	Flavonoid
Hmcn001415	387.13	225.07	388.137	C17H24O10	[M-H]-	Majoroside	Others	Others
Lmzn001582	387.17	207.1	388.174	C18H28O9	[M-H]-	5'-Glucosyloxyjasmanic acid	Phenolic acids	Phenolic acids
Hmjn003484	251.03	207.04	390.276	C24H38O4	[M-H]-	Bis(2-ethylhexyl)phthalate	Phenolic acids	Phenolic acids
pma0110	399	207.2	398.121	C18H22O10	[M+H]+	O-Sinapoyl quinic acid	Phenolic acids	Phenolic acids
pme2735	399.2	250	398.137	C15H22N6O5S	[M+H]+	S-Adenosylmethionine	Amino acids and derivatives	Amino acids and derivatives
Hmbn005456	399.11	163.04	400.116	C21H20O8	[M-H]-	1-O-Caffeoyl-3-O-p-coumaroylglycerol	Lipids	Glycerol ester
mws0043	403.14	373.1	402.131	C21H22O8	[M+H]+	Nobiletin	Flavonoids	Flavonoid
Cmjn004337	401.14	269.1	402.153	C18H26O10	[M-H]-	Benzyl-O-glucose-xyranoside	Others	Others
pme3007	402.99	159	404.002	C9H14N2O12P2	[M-H]-	Uridine 5'-diphosphate	Nucleotides and derivatives	Nucleotides and derivatives
pmn001738	403.12	223.1	404.132	C17H24O11	[M-H]-	Oleoside 11-methyl ester	Phenolic acids	Phenolic acids
Zmsn001980	407.18	203.09	408.178	C21H28O8	[M-H]-	Ixerisoside D	Terpenoids	Sesquiterpenoids
pmd0153	409.24	153	410.243	C19H39O7P	[M-H]-	LysoPA 16:0	Lipids	Glycerol ester
Lmbp003668	419.1	287.05	418.09	C20H18O10	[M+H]+	Kaempferol-3-O-arabinoside	Flavonoids	Flavonoid
mws2523	421.08	241.1	422.083	C12H23O14P	[M-H]-	Trehalose 6-phosphate	Others	Saccharides and Alcohols
pmb0864	426.26	285.24	425.254	C19H40NO7P	[M+H]+	LysoPE 14:0	Lipids	LPE
Lmhn204620	425.09	277.03	426.095	C22H18O9	[M-H]-	p-coumaroylp-coumaroylmalic acid	Phenolic acids	Phenolic acids
Zmsn003589	427.21	153.1	428.205	C21H32O9	[M-H]-	Lactuside B	Others	Others
Cmbn007148	429.12	429.12	430.126	C22H22O9	[M-H]-	1-O-Feruloyl-3-O-caffeoylglycerol	Lipids	Glycerol ester
mws1434	431.1	311	432.106	C21H20O10	[M-H]-	Apigenin-6-C-glucoside (Isovitexin)	Flavonoids	Flavonoid carbonoside
Lmlp005572	433.11	271.06	432.106	C21H20O10	[M+H]+	Galangin-7-O-glucoside*	Flavonoids	Flavonoid
mws0072	433.11	271.01	432.106	C21H20O10	[M+H]+	Apigenin-5-O-glucoside*	Flavonoids	Flavonoid
mws0895	431.1	269	432.106	C21H20O10	[M-H]-	Genistein-7-O-Glucoside(Genistin)*	Flavonoids	Isoflavones
Lmtn002324	431.15	269.1	432.163	C19H28O11	[M-H]-	Benzyl-glucosyl (1-6)-glucoside	Others	Others
Lmsn002494	433.04	301	434.049	C19H14O12	[M-H]-	Ellagic Acid-4-O-Xyloside	Tannins	Tannin
Cmzn005251	433.11	271.06	434.121	C21H22O10	[M-H]-	6-O-Caffeoylarbutin	Phenolic acids	Phenolic acids
Lmhp008440	438.26	297.24	437.254	C20H40NO7P	[M+H]+	LysoPE 15:1	Lipids	LPE
Lmhp009187	440.28	299.26	439.27	C20H42NO7P	[M+H]+	LysoPE 15:0	Lipids	LPE
Zmsp002553	445.21	247.13	444.2	C21H32O10	[M+H]+	Ixerisoside I	Terpenoids	Sesquiterpenoids
Hmln003405	447.06	315.01	446.049	C20H16O12	[M-H]-	Ellagic Acid-4-O-Rhamnoside	Tannins	Tannin
pmb1283	448.1	163.5	447.215	C18H33N5O6S	[M+H]+	L-Glutaminyl-L-valyl-L-valyl-L-cysteine	Amino acids and derivatives	Amino acids and derivatives
pme2459	449.11	287.2	448.101	C21H20O11	[M+H]+	Luteolin-7-O-glucoside(Cynaroside)*	Flavonoids	Flavonoid
pmn001716	447.09	119.1	448.101	C21H20O11	[M-H]-	Carthamone	Others	Others
mws0913	447.09	285	448.101	C21H20O11	[M-H]-	Kaempferol-3-O-galactoside (Trifolin)*	Flavonoids	Flavonols
mws2209	449.11	287.06	448.101	C21H20O11	[M+H]+	Kaempferol-3-O-glucoside (Astragalin)*	Flavonoids	Flavonols
mws0089	447.09	285.04	448.101	C21H20O11	[M-H]-	Kaempferol-7-O-glucoside*	Flavonoids	Flavonols
Hmcp002316	449.11	317.06	448.101	C21H20O11	[M+H]+	Isorhamnetin-3-O-arabinoside	Flavonoids	Flavonols
Lmhp009034	452.28	311.26	451.27	C21H42NO7P	[M+H]+	LysoPE 16:1	Lipids	LPE
pmp000308	453.18	291.13	452.168	C22H28O10	[M+H]+	4'-O-Glucosyl-5-O-methylvisamminol	Others	Others
pmb0876	454.29	313.27	453.286	C21H44NO7P	[M+H]+	LysoPE 16:0	Lipids	LPE
Lmzn006795	453.34	453.34	454.345	C30H46O3	[M-H]-	Ursonic acid*	Terpenoids	Triterpene
Lmzn206829	453.34	453.34	454.345	C30H46O3	[M-H]-	Oleanonic acid*	Terpenoids	Triterpene
Lmzn106829	453.34	453.34	454.345	C30H46O3	[M-H]-	Betulonic acid*	Terpenoids	Triterpene
Lmzn006829	453.34	453.34	454.345	C30H46O3	[M-H]-	3-Ketoursolic acid*	Terpenoids	Triterpene
pmn001700	455.35	455.35	456.36	C30H48O3	[M-H]-	24,30-Dihydroxy-12(13)-enolupinol*	Terpenoids	Triterpene
HJN110	455.36	455.36	456.36	C30H48O3	[M-H]-	Betulinic acid*	Terpenoids	Triterpene
pmb0464	458.1	116.3	457.143	C16H27NO14	[M+H]+	Aspartic acid di-O-glucoside	Amino acids and derivatives	Amino acids and derivatives
mws0034	457.08	169	458.085	C22H18O11	[M-H]-	Epigallocatechin gallate	Tannins	Tannin
pmb2654	460.1	117.9	461.153	C19H27NO12	[M-H]-	Anthranilate O-glucosyl-O-glucoside	Phenolic acids	Phenolic acids
Zmlp005019	463.09	331.05	462.08	C21H18O12	[M+H]+	3,3'-Di-O-methyl ellagic acid-4'-O-arabinoside	Phenolic acids	Phenolic acids
mws4167	463.09	287.06	462.08	C21H18O12	[M+H]+	Luteolin-7-O-glucuronide*	Flavonoids	Flavonoid
pmn001702	461.07	285.05	462.08	C21H18O12	[M-H]-	Tetahydroxyflavone-7-O-glucuronide*	Flavonoids	Flavonoid
pmp000012	463.09	287.05	462.08	C21H18O12	[M+H]+	Scutellarin*	Flavonoids	Flavonoid
pmb3012	461.11	299.2	462.116	C22H22O11	[M-H]-	Chrysoeriol-7-O-glucoside	Flavonoids	Flavonoid
pmp000579	463.12	301.07	462.116	C22H22O11	[M+H]+	Diosmetin-7-O-galactoside	Flavonoids	Flavonoid
Hmdn001667	463.05	300.99	464.06	C20H16O13	[M-H]-	Ellagic Acid-4-O-glucoside	Tannins	Tannin
mws0061	463.09	300	464.095	C21H20O12	[M-H]-	Quercetin-3-O-Galactoside (Hyperoside)*	Flavonoids	Flavonols
Lmdp003286	465.1	303.06	464.095	C21H20O12	[M+H]+	Isohyperoside*	Flavonoids	Flavonols
mws0091	463.09	300.03	464.095	C21H20O12	[M-H]-	Quercetin-3-O-glucoside(Isoquercitrin)*	Flavonoids	Flavonols
mws0856	463.09	301	464.095	C21H20O12	[M-H]-	Spiraeoside*	Flavonoids	Flavonols
mws1329	463.09	300.7	464.095	C21H20O12	[M-H]-	Quercetin-7-O-Glucoside*	Flavonoids	Flavonols
pme1598	463.12	301	464.132	C22H24O11	[M-H]-	Hesperetin-5-O-glucoside	Flavonoids	Dihydroflavonol
Lmhp009769	466.29	325.27	465.286	C22H44NO7P	[M+H]+	LysoPE 17:1	Lipids	LPE
pmd0130	468.31	184.07	467.301	C22H46NO7P	[M+H]+	LysoPC 14:0	Lipids	LPC
Hmmp002121	469.12	317.08	468.113	C23H16O11	[M+H]+	Isorhamnetin-3-O-gallate	Flavonoids	Flavonols
mws1610	471.35	471.35	472.355	C30H48O4	[M-H]-	Maslinic acid*	Terpenoids	Triterpene
Lmzn006284	471.35	471.35	472.355	C30H48O4	[M-H]-	2α-Hydroxyursolic acid*	Terpenoids	Triterpene
pmn001706	471.35	471.35	472.355	C30H48O4	[M-H]-	2-Hydroxyoleanolic acid*	Terpenoids	Triterpene
Hmbn005207	471.35	471.35	472.355	C30H48O4	[M-H]-	Hederagenin*	Others	Others
Lmhp008801	476.28	335.26	475.27	C23H42NO7P	[M+H]+	LysoPE 18:3	Lipids	LPE
pmb0881	478.29	337.27	477.286	C23H44NO7P	[M+H]+	LysoPE 18:2	Lipids	LPE
Zmhn004909	477.06	169.01	478.075	C21H18O13	[M-H]-	3,4-Di-O-galloyl-shikimic acid	Phenolic acids	Phenolic acids
Hmjp003123	479.08	303.06	478.075	C21H18O13	[M+H]+	Quercetin-5-O-glucuronide	Flavonoids	Flavonols
Hmcp002207	479.12	317.06	478.111	C22H22O12	[M+H]+	Isorhamnetin-7-O-glucoside (Brassicin)	Flavonoids	Flavonols
Lmnn002886	477.14	179.03	478.148	C23H26O11	[M-H]-	1'-O-(3,4-Dihydroxyphenethyl)-O-caffeoyl-glucoside	Phenolic acids	Phenolic acids
mws0289	480.31	339.29	479.301	C23H46NO7P	[M+H]+	LysoPE 18:1	Lipids	LPE
pmb2260	480.31	184.07	479.301	C23H46NO7P	[M+H]+	LysoPC 15:1	Lipids	LPC
Xmgp003697	481.1	319.05	480.09	C21H20O13	[M+H]+	Cannabiscitrin	Others	Others
pmb0883	482.32	341.31	481.317	C23H48NO7P	[M+H]+	LysoPE 18:0	Lipids	LPE
Lmhp009129	482.32	184.07	481.317	C23H48NO7P	[M+H]+	LysoPC 15:0	Lipids	LPC
Lmzn004190	487.35	469.33	488.35	C30H48O5	[M-H]-	Tormentic Acid	Phenolic acids	Phenolic acids
Lmmp003903	491.12	287.05	490.111	C23H22O12	[M+H]+	Kaempferol-3-O-(2''-acetyl)glucoside*	Flavonoids	Flavonols
Lmmn003398	489.11	285.04	490.111	C23H22O12	[M-H]-	Kaempferol-3-O-(6''-acetyl)glucoside*	Flavonoids	Flavonols
pma1303	492.31	184.07	491.301	C24H46NO7P	[M+H]+	LysoPC 16:2	Lipids	LPC
pmb0736	493.13	331	492.127	C23H24O12	[M+H]+	Tricin-7-O-Glucoside	Flavonoids	Flavonoid
pmb0790	494.19	332.5	493.18	C20H31NO13	[M+H]+	Pyridoxine di-O-glucoside	Others	Vitamin
Lmhp008833	494.32	184.07	493.317	C24H48NO7P	[M+H]+	LysoPC 16:1	Lipids	LPC
pmb0855	496.34	184.07	495.332	C24H50NO7P	[M+H]+	LysoPC 16:0	Lipids	LPC
Lmgp003989	499.13	163.04	498.116	C25H22O11	[M+H]+	Dicaffeoylshikimic??acid	Phenolic acids	Phenolic acids
pmb3064	499.15	163.2	500.153	C22H28O13	[M-H]-	3-O-p-Coumaroylquinic acid O-glucoside*	Phenolic acids	Phenolic acids
pmb3061	499.15	163.1	500.153	C22H28O13	[M-H]-	5-O-p-Coumaroylquinic acid O-glucoside*	Phenolic acids	Phenolic acids
Lmhp010040	504.31	363.29	503.301	C25H46NO7P	[M+H]+	LysoPE 20:3	Lipids	LPE
pme0500	503.16	323	504.169	C18H32O16	[M-H]-	D-(+)-Melezitose*	Others	Saccharides and Alcohols
mws1589	503.16	179	504.169	C18H32O16	[M-H]-	Panose*	Others	Saccharides and Alcohols
Lmhp010757	506.32	365.31	505.317	C25H48NO7P	[M+H]+	LysoPE 20:2	Lipids	LPE
Lmhp008718	506.32	184.07	505.317	C25H48NO7P	[M+H]+	LysoPC 17:2	Lipids	LPC
pmb0803	508.18	152.4	507.174	C24H29NO11	[M+H]+	Pyridoxine O-feruloyl glucoside	Others	Vitamin
Lmhp009590	508.34	184.07	507.332	C25H50NO7P	[M+H]+	LysoPC 17:1	Lipids	LPC
Lmhp010515	510.36	184.07	509.348	C25H52NO7P	[M+H]+	LysoPC 17:0	Lipids	LPC
Lmgp004518	531.15	177.05	512.132	C26H24O11	[M+H]+	Caffeoylferuloylshikimic??acid	Phenolic acids	Phenolic acids
Lmhp009526	515.32	261.22	514.314	C27H46O9	[M+H]+	2-γ-Linolenoyl-glycerol-glucoside*	Lipids	Glycerol ester
Lmhp009773	515.32	261.22	514.314	C27H46O9	[M+H]+	1-α-Linolenoyl-glycerol-glucoside*	Lipids	Glycerol ester
Wmzp005614	516.24	177.05	515.238	C25H33N5O7	[M+H]+	Astin J	Others	Others
Hmqp006235	516.3	184.07	515.297	C21H46N3O9P	[M+H]+	LysoPC 18:4	Lipids	LPC
pmn001382	515.12	353.09	516.127	C25H24O12	[M-H]-	Isochlorogenic acid A*	Phenolic acids	Phenolic acids
pmf0424	517.13	163.1	516.127	C25H24O12	[M+H]+	Isochlorogenic acid B*	Phenolic acids	Phenolic acids
Wmzn002116	515.12	353.09	516.127	C25H24O12	[M-H]-	3,5-Dicaffeoylquinic acid*	Phenolic acids	Phenolic acids
mws1584	515.12	191	516.127	C25H24O12	[M-H]-	Cynarin*	Phenolic acids	Phenolic acids
pmn001384	515.12	353.09	516.127	C25H24O12	[M-H]-	Isochlorogenic acid C*	Phenolic acids	Phenolic acids
Zmhn00785	515.16	341.11	516.169	C19H32O16	[M-H]-	Di-O-Glucose-quinic acid	Phenolic acids	Phenolic acids
Lmhp010334	517.34	263.24	516.33	C27H48O9	[M+H]+	2-Linoleoylglycerol-glucoside*	Lipids	Glycerol ester
Lmhp010573	517.34	263.24	516.33	C27H48O9	[M+H]+	1-Linoleoylglycerol-glucoside*	Lipids	Glycerol ester
pmb0854	518.32	184.07	517.317	C26H48NO7P	[M+H]+	LysoPC 18:3	Lipids	LPC
pmp000194	519.11	271.05	518.106	C24H22O13	[M+H]+	Genistein-7-O-(6''-malonylglucoside)	Flavonoids	Isoflavones
pmp000585	519.11	433.11	518.106	C24H22O13	[M+H]+	Apigenin-7-(6''-malonylglucoside)	Flavonoids	Flavonoid
pmp001273	520.34	184.07	519.332	C26H50NO7P	[M+H]+	LysoPC 18:2	Lipids	LPC
pmp001281	522.36	184.07	521.348	C26H52NO7P	[M+H]+	LysoPC 18:1	Lipids	LPC
pmn001710	521.13	359.08	522.137	C24H26O13	[M-H]-	Rosmarinyl Glucoside	Phenolic acids	Phenolic acids
mws0126	524.37	184.07	523.364	C26H54NO7P	[M+H]+	LysoPC 18:0	Lipids	LPC
pmp001259	526.34	508.33	525.33	C28H47NO8	[M+H]+	5,8,11,14-Pentadecanoamide	Others	Others
Lmyn006304	527.16	121.03	528.163	C27H28O11	[M-H]-	Tremulacin	Phenolic acids	Phenolic acids
Lmjp003731	531.15	177.06	530.142	C26H26O12	[M+H]+	3,4-O-Dicaffeoylquinic Acid Methyl Ester*	Others	Others
Lmjp003822	531.15	177.06	530.142	C26H26O12	[M+H]+	3,5-Dicaffeoylquinic Acid Methyl Ester*	Others	Others
pmb2554	529.16	193.1	530.164	C23H30O14	[M-H]-	5-O-Feruloylquinic acid glucoside*	Phenolic acids	Phenolic acids
pmb2833	529.16	193.1	530.164	C23H30O14	[M-H]-	3-O-Feruloylquinic acid glucoside*	Phenolic acids	Phenolic acids
Lmhp007840	534.36	184.07	533.348	C27H52NO7P	[M+H]+	LysoPC 19:2	Lipids	LPC
Lmdp004892	535.11	287.05	534.101	C24H22O14	[M+H]+	Kaempferol-3-O-(6''-malonyl)galactoside*	Flavonoids	Flavonols
Lmmp003817	535.11	287.05	534.101	C24H22O14	[M+H]+	Kaempferol-3-O-(6''-malonyl)glucoside*	Flavonoids	Flavonols
pmp000587	535.11	449.1	534.101	C24H22O14	[M+H]+	Luteolin-7-O-(6'-O-malonyl)-glucoside*	Flavonoids	Flavonoid
Lmhp010908	536.37	184.07	535.364	C27H54NO7P	[M+H]+	LysoPC 19:1	Lipids	LPC
Lmdn001925	537.2	375.15	538.205	C26H34O12	[M-H]-	Olivil-4'-O-glucoside	Lignans and Coumarins	Lignans
pmp001282	544.34	485.27	543.333	C28H50NO7P	[M+H]+	Propyl2-(trimethylammonio)ethyl phosphate	Others	Others
Lmhp009890	546.36	184.07	545.348	C28H52NO7P	[M+H]+	LysoPC 20:3	Lipids	LPC
pmd0147	548.37	184.07	547.364	C28H54NO7P	[M+H]+	LysoPC 20:2	Lipids	LPC
pmb0608	549.12	301.4	548.117	C25H24O14	[M+H]+	Chrysoeriol-7-O-(6'-O-malonyl)-glucoside*	Flavonoids	Flavonoid
pmp000588	549.12	463.12	548.117	C25H24O14	[M+H]+	Diosmetin-7-O-(6'-O-malonyl)-glucoside*	Flavonoids	Flavonoid
Lmhp011549	550.39	184.07	549.379	C28H56NO7P	[M+H]+	LysoPC 20:1	Lipids	LPC
Hmln002189	549.09	505.11	550.096	C24H22O15	[M-H]-	Quercetin-3-O-(6''-O-malonyl)-galactoside*	Flavonoids	Flavonols
pmp000589	551.1	303.05	550.096	C24H22O15	[M+H]+	Quercetin-7-O-(6'-O-malonyl)-glucoside*	Flavonoids	Flavonols
Hmln002321	549.09	300	550.096	C24H22O15	[M-H]-	Quercetin-3-O-(6''-O-malonyl)-glucoside*	Flavonoids	Flavonols
mws1138	551.15	303.04	550.143	C24H26N2O13	[M+H]+	Betanin*	Alkaloids	Alkaloids
pmd0143	552.4	184.07	551.395	C28H58NO7P	[M+H]+	LysoPC 20:0	Lipids	LPC
pmb2922	565.05	323.1	566.055	C15H24N2O17P2	[M-H]-	Uridine 5'-diphospho-D-glucose	Nucleotides and derivatives	Nucleotides and derivatives
Zmpn004068	567.17	273.08	568.179	C26H32O14	[M-H]-	Phloretin-2'-xylosyl-glucoside	Flavonoids	Flavonoid
pmd0151	568.27	153.1	569.275	C28H44NO9P	[M-H]-	LysoPS 22:6	Lipids	Glycerol ester
Lmhp010099	570.36	184.07	569.348	C30H52NO7P	[M+H]+	LysoPC 22:5	Lipids	LPC
Lmsn002815	593.15	285.04	594.158	C27H30O15	[M-H]-	Kaempferol-3-O-rutinoside(Nicotiflorin)*	Flavonoids	Flavonoid
Lmjp002867	595.17	287.05	594.158	C27H30O15	[M+H]+	Kaempferol-3-O-neohesperidoside*	Flavonoids	Flavonols
pmp001079	595.17	449.1	594.158	C27H30O15	[M+H]+	Luteolin 7-O-neohesperidoside(Lonicerin)*	Flavonoids	Flavonoid
pmp000593	595.17	449.1	594.158	C27H30O15	[M+H]+	Luteolin-7-O-rutinoside*	Flavonoids	Flavonoid
Hmyn006303	593.27	315.05	594.278	C27H47O12P	[M-H]-	LysoPI(18:3)	Lipids	Glycerol ester
Lmpp003789	595.14	287.06	595.145	C30H27O13+	[M]+	Cyanidin-3-O-(6''-p-Coumaroylglucoside)	Flavonoids	Anthocyanins
Lmmp000897	611.14	287.05	610.132	C30H26O14	[M+H]+	Gallocatechin-Gallocatechin	Flavonoids	Flavanols
Hmpp002612	611.15	287.05	610.145	C27H30O16	[M+H]+	Luteolin-7-O-gentiobioside*	Flavonoids	Flavonoid
Hmmp002336	611.16	303.04	610.148	C30H26O14	[M+H]+	Quercetin-3-O-(6''-O-feruloyl)-arabinoside	Flavonoids	Flavonols
Lmjp002461	611.16	303.05	610.153	C27H30O16	[M+H]+	Quercetin-3-O-neohesperidoside*	Flavonoids	Flavonols
Lmbp002592	611.16	287.05	610.153	C27H30O16	[M+H]+	Kaempferol-3,7-di-O-glucoside*	Flavonoids	Flavonoid
pmn001583	609.15	300	610.153	C27H30O16	[M-H]-	Quercetin-3-O-robinobioside*	Flavonoids	Flavonols
mws0059	609.15	301	610.153	C27H30O16	[M-H]-	Quercetin-3-O-rutinoside (Rutin)*	Flavonoids	Flavonols
Zmxp003107	611.15	287.06	610.153	C27H30O16	[M+H]+	Luteolin-5,7-di-O-glucoside*	Flavonoids	Flavonoid
Lmyn001269	609.15	285.04	610.154	C27H30O16	[M-H]-	Kaempferol-3-O-sophoroside*	Flavonoids	Flavonoid
Lmpp003662	611.14	303.05	611.14	C30H27O14+	[M]+	Delphinidin-3-O-(6''-p-Coumaroylglucoside)	Flavonoids	Anthocyanins
mws4134	611.14	306.08	612.152	C20H32N6O12S2	[M-H]-	Oxidized Glutathione	Amino acids and derivatives	Amino acids and derivatives
Hmjp002999	625.17	317.08	624.162	C28H32O16	[M+H]+	Isorhamnetin-3-O-rutinoside (Narcissin)*	Flavonoids	Flavonoid
HJAP062	625.18	317.08	624.168	C28H32O16	[M+H]+	Isorhamnetin-3-O-(6''-p-coumaroylglucoside)*	Flavonoids	Flavonoid
pmp000127	625.18	607.2	624.169	C28H32O16	[M+H]+	Chrysoeriol-6,8-di-C-glucoside	Flavonoids	Flavonoid carbonoside
Hmln002149	623.2	461.17	624.205	C29H36O15	[M-H]-	Acteoside*	Phenolic acids	Phenolic acids
Hmgp001944	625.21	163.03	624.205	C29H36O15	[M+H]+	Isoacteoside*	Others	Others
Lmpp003815	625.16	317.07	625.155	C31H29O14+	[M]+	Petunidin-3-(6''-p-Coumaroylglucoside)	Flavonoids	Anthocyanins
pmn001528	625.05	169	626.054	C28H18O17	[M-H]-	"Tetragallic Acid(3""-O-galloyl-4""-O-galloyl-4-O-galloyl-galloyl acid)"	Phenolic acids	Phenolic acids
pmp000596	627.16	465.1	626.148	C27H30O17	[M+H]+	Quercetin-3,7-O-diglucoside*	Flavonoids	Flavonols
pmp001311	627.16	303.1	626.148	C27H30O17	[M+H]+	6-Hydroxykaempferol-7,6-O-Diglucoside*	Flavonoids	Flavonols
Hmcp001578	641.17	479.11	640.163	C28H32O17	[M+H]+	Isorhamnetin-3,7-O-diglucoside	Flavonoids	Flavonols
mws1506	639.19	161	640.2	C29H36O16	[M-H]-	Plantamajoside	Phenolic acids	Phenolic acids
Hmln002996	639.19	621.18	640.201	C29H36O16	[M-H]-	β-Hydroxyacteoside	Phenolic acids	Phenolic acids
pmb2653	649.1	145	650.227	C24H42O20	[M-H]-	D(+)-Melezitose O-rhamnoside	Others	Saccharides and Alcohols
pmb0530	664.12	136.2	663.109	C21H27N7O14P2	[M+H]+	Nicotinic acid adenine dinucleotide	Nucleotides and derivatives	Nucleotides and derivatives
Lmxp010913	676.45	184.08	675.448	C35H66NO9P	[M+H]+	1-(9Z-Octadecenoyl)-2-(9-oxo-nonanoyl)-sn-glycero-3-phosphocholine	Lipids	Glycerol ester
Lmhp008744	677.37	261.22	676.367	C33H56O14	[M+H]+	1-α-Linolenoyl-glycerol-diglucoside*	Lipids	Glycerol ester
Lmhp008513	677.37	261.22	676.367	C33H56O14	[M+H]+	2-γ-Linolenoyl-glycerol-diglucoside*	Lipids	Glycerol ester
HJN102	677.17	515.14	678.158	C34H30O15	[M-H]-	Tricaffeoylquinic acid	Organic acids	Organic acids
Lmgn002250	677.17	191.06	678.18	C31H34O17	[M-H]-	Dicaffeoylquinic acid-glucoside	Phenolic acids	Phenolic acids
pmp001271	679.39	263.24	678.383	C33H58O14	[M+H]+	1-Linoleoylglycerol-diglucoside*	Lipids	Glycerol ester
Lmhp009190	679.39	263.24	678.383	C33H58O14	[M+H]+	2-Linoleoylglycerol-diglucoside*	Lipids	Glycerol ester
Hmcp001629	697.16	449.1	696.153	C30H32O19	[M+H]+	Kaempferol-3-O-(6''-Malonylglucoside)-7-O-Glucoside	Flavonoids	Flavonols
Lmgn002253	695.2	353.09	696.19	C31H36O18	[M-H]-	SyringoylcaffeoylQuinic acid O-glucose	Phenolic acids	Phenolic acids
pmb0168	700.1	184.4	699.435	C38H70NO8P	[M+H]+	PC 16:1/14:1	Lipids	PC
Hmyp007396	702.46	184.07	701.46	C37H68NO9P	[M+H]+	PC(oxo-11:0/18:2)	Lipids	PC
Hmcp001658	727.17	479.11	726.164	C31H34O20	[M+H]+	Isorhamnetin-3-O-(6''-malonylglucoside)-7-O-glucoside	Flavonoids	Flavonols
pme2651	742.1	620.1	743.075	C21H28N7O17P3	[M-H]-	NADP (Nicotinamide adenine dinucleotide phosphate)	Nucleotides and derivatives	Nucleotides and derivatives
pme2746	784.15	437	785.157	C27H33N9O15P2	[M-H]-	Flavin adenine dinucleotide(FAD)	Nucleotides and derivatives	Nucleotides and derivatives
