# Supplementary material for: Metabolite Analysis of Jerusalem Artichoke (Helianthus tuberosus L.) Seedlings in Response to Polyethylene Glycol-Simulated Drought Stress
Source: Int J Mol Sci. 2021 Mar 24;22(7):3294. doi: 10.3390/ijms22073294 (PMC8037225; doi:10.3390/ijms22073294)
Supplement: Supplementary file 1 [file ijms-22-03294-s001.zip › supplementary files/Table S3.xls]

## Sheet: Sheet1
Index	Formula	Compounds	Class I	Class II	0h-vs-18h	18h-vs 24h	24h-vs-36h	0h-vs-24h	0h-vs36h	18h-vs-36h
pme3005	C3H7NO	N,N-Dimethylformamide	Others	Others	up	FALSE	FALSE	up	up	FALSE
pme2601	C3H6O3	3-Hydroxypropanoic acid	Organic acids	Organic acids	up	FALSE	FALSE	up	up	FALSE
Lmlp001319	C4H10O2	2,3-Butanediol	Others	Saccharides and Alcohols	up	FALSE	FALSE	up	up	FALSE
pma6298	C5H5NO	3-Hydroxypyridine	Others	Others	up	FALSE	FALSE	FALSE	FALSE	FALSE
pme1975	C3H4O4	Malonic acid	Organic acids	Organic acids	up	FALSE	FALSE	up	up	FALSE
pme0010	C3H7NO3	L-Serine	Amino acids and derivatives	Amino acids and derivatives	up	FALSE	FALSE	up	up	FALSE
mws0601	C5H5NO2	Pyrrole-2-carboxylic acid	Others	Others	up	FALSE	FALSE	up	FALSE	FALSE
mws0177	C5H4O3	2-Furanoic acid	Organic acids	Organic acids	up	FALSE	FALSE	up	FALSE	down
mws0256	C5H11NO2	L-Valine	Amino acids and derivatives	Amino acids and derivatives	up	FALSE	FALSE	up	up	FALSE
pme1730	C4H6O4	D-Erythronolactone	Organic acids	Organic acids	down	FALSE	up	down	down	FALSE
mws0671	C4H9NO3	L-Homoserine*	Organic acids	Organic acids	up	FALSE	FALSE	up	up	FALSE
mws0230	C4H9NO3	L-Threonine*	Amino acids and derivatives	Amino acids and derivatives	up	FALSE	FALSE	up	up	FALSE
pmp001287	C8H9N	N-Benzylmethylene isomethylamine	Alkaloids	Alkaloids	up	FALSE	FALSE	up	up	FALSE
pmb0069	C7H7NO	Benzamide	Others	Others	up	FALSE	FALSE	FALSE	up	FALSE
mws0491	C8H11N	Phenethylamine	Others	Others	up	FALSE	FALSE	FALSE	up	FALSE
mws0425	C5H6O4	Citraconic acid	Organic acids	Organic acids	up	FALSE	FALSE	up	up	FALSE
mws0001	C4H8N2O3	L-Asparagine	Amino acids and derivatives	Amino acids and derivatives	up	up	FALSE	up	up	FALSE
Hmbn002174	C8H8O2	4-Hydroxyacetophenone	Phenolic acids	Phenolic acids	up	up	down	up	up	FALSE
mws0704	C2H8NO4P	O-Phosphorylethanolamine	Others	Others	up	up	down	up	FALSE	FALSE
pme0193	C5H10N2O3	L-Glutamine	Amino acids and derivatives	Amino acids and derivatives	up	FALSE	FALSE	FALSE	up	FALSE
pme0026	C6H14N2O2	L-Lysine	Amino acids and derivatives	Amino acids and derivatives	up	FALSE	FALSE	FALSE	up	FALSE
mws2213	C9H8O2	Cinnamic acid	Phenolic acids	Phenolic acids	up	FALSE	down	up	FALSE	down
mws0145	C8H8O3	2-Methoxybenzoic acid	Phenolic acids	Phenolic acids	up	up	down	up	up	FALSE
Hmbn002645	C8H8O3	3,4-Dihydroxyacetophenone	Phenolic acids	Phenolic acids	up	FALSE	FALSE	FALSE	FALSE	FALSE
mws0005	C10H12N2	Tryptamine	Alkaloids	Plumerane	up	down	up	down	FALSE	FALSE
mws1550	C6H11NO2S	S-Allyl-L-cysteine	Amino acids and derivatives	Amino acids and derivatives	up	FALSE	down	up	up	down
mws1346	C6H11NO4	DL-2-Aminoadipic acid	Alkaloids	Alkaloids	up	up	FALSE	up	up	FALSE
pme0021	C9H11NO2	L-Phenylalanine	Amino acids and derivatives	Amino acids and derivatives	up	FALSE	FALSE	up	up	FALSE
pmc0274	C6H6N4S	6-Methylmercaptopurine	Nucleotides and derivatives	Nucleotides and derivatives	up	FALSE	FALSE	up	up	FALSE
pme0253	C8H15NO3	N-Acetyl-L-leucine	Amino acids and derivatives	Amino acids and derivatives	up	FALSE	FALSE	up	up	FALSE
mws0260	C6H14N4O2	L-Arginine	Amino acids and derivatives	Amino acids and derivatives	up	FALSE	FALSE	up	up	FALSE
pme2253	C6H10O6	L-Gulonic-γ-lactone	Others	Saccharides and Alcohols	down	FALSE	up	down	FALSE	FALSE
mws2212	C9H8O4	Caffeic acid	Phenolic acids	Phenolic acids	up	down	FALSE	FALSE	FALSE	down
mws4170	C6H12O6	D-Glucose*	Others	Saccharides and Alcohols	down	FALSE	FALSE	down	FALSE	FALSE
pme0516	C6H12O6	Inositol*	Others	Saccharides and Alcohols	down	FALSE	FALSE	down	FALSE	FALSE
pme0122	C8H16N2O3	N6-Acetyl-L-lysine	Amino acids and derivatives	Amino acids and derivatives	up	FALSE	FALSE	up	up	FALSE
pme3388	C7H16N4O2	Homoarginine	Amino acids and derivatives	Amino acids and derivatives	up	FALSE	FALSE	up	up	FALSE
pme0075	C7H11NO5	N-Acetyl-L-glutamic acid	Amino acids and derivatives	Amino acids and derivatives	down	FALSE	FALSE	down	FALSE	up
pme0278	C7H14N2O4	2,6-Diaminooimelic acid	Amino acids and derivatives	Amino acids and derivatives	up	up	down	up	up	FALSE
Lmlp002205	C11H16O3	Isololiolide*	Others	Others	up	FALSE	FALSE	FALSE	up	FALSE
mws5037	C9H18N2O3	Alanylleucine	Amino acids and derivatives	Amino acids and derivatives	up	FALSE	FALSE	FALSE	up	FALSE
mws2125	C3H4KO6P	Phosphoenolpyruvic acid	Organic acids	Organic acids	up	FALSE	FALSE	up	up	FALSE
pmb1587	C13H18O2	4-Hydroxy-3,5-diisopropylbenzaldehyde	Phenolic acids	Phenolic acids	up	FALSE	FALSE	up	up	FALSE
mws5045	C12H24O3	12-Hydroxydodecanoic acid	Lipids	Free fatty acids	down	FALSE	FALSE	down	down	FALSE
pmb2643	C14H26O2	Myristoleic acid	Lipids	Free fatty acids	up	FALSE	FALSE	FALSE	FALSE	FALSE
mws0474	C12H22O4	Dodecanedioic aicd	Organic acids	Organic acids	down	FALSE	FALSE	FALSE	down	FALSE
Hmlp001371	C12H14N2O3	Cyclo(Tyr-Ala)	Amino acids and derivatives	Amino acids and derivatives	up	FALSE	FALSE	FALSE	up	FALSE
mws0120	C8H20NO6P	Choline alfoscerate	Lipids	PC	down	FALSE	FALSE	down	down	FALSE
pme3313	C6H13O9P	D-Fructose 6-phosphate*	Others	Saccharides and Alcohols	up	FALSE	FALSE	up	FALSE	FALSE
pme0230	C10H13N5O4	Adenosine	Nucleotides and derivatives	Nucleotides and derivatives	down	down	FALSE	down	down	FALSE
mws1060	C10H12N4O5	9-(Arabinofuranosyl)hypoxanthine	Nucleotides and derivatives	Nucleotides and derivatives	up	FALSE	FALSE	up	up	FALSE
pmp001264	C16H35NO2	Hexadecylsphingosine	Lipids	Sphingolipids	down	up	FALSE	FALSE	FALSE	up
mws0668	C10H12N4O6	Xanthosine	Nucleotides and derivatives	Nucleotides and derivatives	up	FALSE	down	up	up	FALSE
pmn001728	C15H18N2O4	N-Acetyl-L-tryptophan	Amino acids and derivatives	Amino acids and derivatives	down	FALSE	up	down	down	up
pmb0885	C18H26O3	4-O-9Z,11Z,13E,15E-octadecatetraenoic acid	Lipids	Glycerol ester	up	FALSE	FALSE	FALSE	up	FALSE
pmb2786	C18H30O3	9-HOTrE*	Lipids	Free fatty acids	up	FALSE	FALSE	up	up	FALSE
pmb2784	C18H30O3	13-HOTrE*	Lipids	Free fatty acids	up	FALSE	FALSE	FALSE	up	FALSE
Lmqp000329	C8H14N3O7P	5-Aminoimidazole ribonucleotide	Nucleotides and derivatives	Nucleotides and derivatives	down	up	FALSE	down	down	up
Lmhn102452	C13H12O8	Caffeoylmalic acid	Phenolic acids	Phenolic acids	up	FALSE	FALSE	up	up	FALSE
pmb0197	C11H15N5O5	N2-methylguanosine	Nucleotides and derivatives	Nucleotides and derivatives	down	FALSE	FALSE	FALSE	FALSE	FALSE
Lmtp001399	C14H17NO7	5,6-Dihydroxyindole-5-O-β-glucoside	Others	Others	up	FALSE	FALSE	up	up	FALSE
mws0636	C18H20N2O3	L-Phenylalanyl-L-phenylalanine	Amino acids and derivatives	Amino acids and derivatives	up	FALSE	FALSE	up	up	FALSE
Lmjn010398	C20H30O3	Ciliaric acid	Terpenoids	Sesquiterpenoids	up	FALSE	FALSE	FALSE	FALSE	FALSE
pmc0066	C10H13N4O7P	2'-Deoxyinosine-5'-monophosphate	Nucleotides and derivatives	Nucleotides and derivatives	up	FALSE	FALSE	FALSE	FALSE	FALSE
Hmln002806	C16H16O8	3-O-Caffeoylshikimic acid	Phenolic acids	Phenolic acids	up	FALSE	FALSE	FALSE	FALSE	FALSE
pma0149	C15H16O9	Sinapoyl malate	Phenolic acids	Phenolic acids	up	FALSE	down	up	up	FALSE
mws5038	C12H22O11	Isomaltulose*	Others	Saccharides and Alcohols	down	FALSE	FALSE	down	FALSE	FALSE
pmb1562	C21H34O4	MAG(18:4)	Lipids	Glycerol ester	up	FALSE	FALSE	up	up	FALSE
pme0085	C18H16O8	Rosmarinic acid	Phenolic acids	Phenolic acids	down	FALSE	FALSE	down	down	FALSE
pmb3107	C15H20O10	Glucosyringic Acid	Phenolic acids	Phenolic acids	up	FALSE	FALSE	up	up	FALSE
pme3337	C14H17N5O8	N6-Succinyl Adenosine	Nucleotides and derivatives	Nucleotides and derivatives	up	FALSE	FALSE	up	up	FALSE
Zmhn002227	C17H22O10	Sinapic acid-glycoside	Phenolic acids	Phenolic acids	up	FALSE	FALSE	up	up	FALSE
Hmjn003484	C24H38O4	Bis(2-ethylhexyl)phthalate	Phenolic acids	Phenolic acids	down	FALSE	FALSE	down	FALSE	FALSE
pmn001738	C17H24O11	Oleoside 11-methyl ester	Phenolic acids	Phenolic acids	down	FALSE	FALSE	down	down	FALSE
Lmbp003668	C20H18O10	Kaempferol-3-O-arabinoside	Flavonoids	Flavonoid	down	down	FALSE	down	down	FALSE
Lmsn002494	C19H14O12	Ellagic Acid-4-O-Xyloside	Tannins	Tannin	up	FALSE	FALSE	up	FALSE	FALSE
Hmln003405	C20H16O12	Ellagic Acid-4-O-Rhamnoside	Tannins	Tannin	up	FALSE	FALSE	up	up	FALSE
pmb1283	C18H33N5O6S	L-Glutaminyl-L-valyl-L-valyl-L-cysteine	Amino acids and derivatives	Amino acids and derivatives	up	FALSE	FALSE	FALSE	up	FALSE
Lmhp009034	C21H42NO7P	LysoPE 16:1	Lipids	LPE	up	FALSE	FALSE	up	up	FALSE
Zmlp005019	C21H18O12	3,3'-Di-O-methyl ellagic acid-4'-O-arabinoside	Phenolic acids	Phenolic acids	up	FALSE	FALSE	up	up	FALSE
Hmmp002121	C23H16O11	Isorhamnetin-3-O-gallate	Flavonoids	Flavonols	down	FALSE	FALSE	down	FALSE	FALSE
pme0500	C18H32O16	D-(+)-Melezitose*	Others	Saccharides and Alcohols	down	FALSE	FALSE	down	FALSE	FALSE
mws1589	C18H32O16	Panose*	Others	Saccharides and Alcohols	down	FALSE	FALSE	down	down	FALSE
pmb0803	C24H29NO11	Pyridoxine O-feruloyl glucoside	Others	Vitamin	up	FALSE	FALSE	up	up	FALSE
Lmhp009773	C27H46O9	1-α-Linolenoyl-glycerol-glucoside*	Lipids	Glycerol ester	down	FALSE	FALSE	down	down	FALSE
Lmhp010334	C27H48O9	2-Linoleoylglycerol-glucoside*	Lipids	Glycerol ester	down	FALSE	FALSE	down	down	FALSE
pmp001259	C28H47NO8	5,8,11,14-Pentadecanoamide	Others	Others	up	FALSE	FALSE	up	up	FALSE
Lmyn006304	C27H28O11	Tremulacin	Phenolic acids	Phenolic acids	down	FALSE	FALSE	down	down	FALSE
pmd0151	C28H44NO9P	LysoPS 22:6	Lipids	Glycerol ester	up	down	up	FALSE	up	FALSE
Hmyn006303	C27H47O12P	LysoPI(18:3)	Lipids	Glycerol ester	up	FALSE	up	FALSE	up	up
mws4134	C20H32N6O12S2	Oxidized Glutathione	Amino acids and derivatives	Amino acids and derivatives	up	FALSE	up	FALSE	up	FALSE
pmp000127	C28H32O16	Chrysoeriol-6,8-di-C-glucoside	Flavonoids	Flavonoid carbonoside	up	FALSE	FALSE	up	up	FALSE
pmb2653	C24H42O20	D(+)-Melezitose O-rhamnoside	Others	Saccharides and Alcohols	down	FALSE	FALSE	down	down	FALSE
Lmxp010913	C35H66NO9P	1-(9Z-Octadecenoyl)-2-(9-oxo-nonanoyl)-sn-glycero-3-phosphocholine	Lipids	Glycerol ester	up	down	FALSE	up	up	FALSE
pmb0168	C38H70NO8P	PC 16:1/14:1	Lipids	PC	up	FALSE	FALSE	up	up	FALSE
mws0208	C6H10O4	Adipic Acid*	Organic acids	Organic acids	FALSE	up	down	up	FALSE	FALSE
mws0924	C6H10O4	2-Methylglutaric acid*	Organic acids	Organic acids	FALSE	up	down	up	FALSE	FALSE
pme1210	C5H11NO2S	L-Methionine	Amino acids and derivatives	Amino acids and derivatives	FALSE	up	down	up	FALSE	FALSE
mws0458	C8H8O3	Vanillin	Phenolic acids	Phenolic acids	FALSE	up	FALSE	up	FALSE	FALSE
mws0596	C7H7NO3	3-Hydroxyanthranilic acid	Organic acids	Organic acids	FALSE	down	up	down	down	FALSE
mws1074	C9H6O4	Daphnetin	Lignans and Coumarins	Coumarins	FALSE	down	FALSE	FALSE	FALSE	FALSE
mws1013	C9H6O4	Esculetin	Lignans and Coumarins	Coumarins	FALSE	down	FALSE	FALSE	FALSE	FALSE
mws1195	C10H10O3	Methyl p-coumarate	Phenolic acids	Phenolic acids	FALSE	down	up	down	FALSE	FALSE
pmb2795	C10H10O3	4-Methoxycinnamic acid	Phenolic acids	Phenolic acids	FALSE	down	up	down	FALSE	FALSE
mws0736	C8H16N2O3	N-Glycyl-L-leucine	Amino acids and derivatives	Amino acids and derivatives	FALSE	up	FALSE	FALSE	FALSE	FALSE
mws5041	C8H16N2O3	N-Glycyl-L-Isoleucine	Amino acids and derivatives	Amino acids and derivatives	FALSE	up	FALSE	FALSE	FALSE	FALSE
Xmgn006542	C10H10O4	Dimethyl Phthalate	Others	Others	FALSE	down	up	down	FALSE	FALSE
pme0266	C10H18O4	Sebacate	Organic acids	Organic acids	FALSE	up	FALSE	FALSE	FALSE	FALSE
mws0282	C11H12N2O2	L-Tryptophan	Amino acids and derivatives	Amino acids and derivatives	FALSE	up	FALSE	FALSE	FALSE	FALSE
mws2184	C11H12O4	Ethyl caffeate	Organic acids	Organic acids	FALSE	down	FALSE	FALSE	FALSE	FALSE
pme0170	C8H16N4O3	N-α-Acetyl-L-arginine	Amino acids and derivatives	Amino acids and derivatives	FALSE	up	down	up	FALSE	FALSE
mws1639	C11H10O5	Isofraxidin*	Lignans and Coumarins	Coumarins	FALSE	up	down	up	FALSE	FALSE
pmp000284	C11H10O5	Fraxidin*	Lignans and Coumarins	Coumarins	FALSE	up	down	up	FALSE	FALSE
Lmhp001461	C11H20N2O3	L-Prolyl-L-Leucine	Amino acids and derivatives	Amino acids and derivatives	FALSE	up	FALSE	up	FALSE	up
Lmrj002087	C10H18N2O5	L-Isoleucyl-L-Aspartate	Amino acids and derivatives	Amino acids and derivatives	FALSE	up	FALSE	up	up	up
pme3961	C10H13N5O3	Deoxyadenosine	Nucleotides and derivatives	Nucleotides and derivatives	FALSE	down	FALSE	FALSE	FALSE	FALSE
Lmhn003373	C11H10O7	p-Hydroxybenzoylmalic acid	Phenolic acids	Phenolic acids	FALSE	down	up	down	FALSE	FALSE
pmb2791	C18H30O4	9-HpOTrE*	Lipids	Glycerol ester	FALSE	up	down	up	FALSE	FALSE
pme3967	C12H17N5O5	2-(Dimethylamino)guanosine	Nucleotides and derivatives	Nucleotides and derivatives	FALSE	up	FALSE	FALSE	FALSE	FALSE
mws0582	C11H19N3O6S	S-(methyl)glutathione	Amino acids and derivatives	Amino acids and derivatives	FALSE	up	down	FALSE	FALSE	FALSE
pme3188	C9H13N2O9P	Uridine 5'-monophosphate	Nucleotides and derivatives	Nucleotides and derivatives	FALSE	up	down	up	FALSE	down
Lmbp003825	C15H16O8	Skimmin	Lignans and Coumarins	Coumarins	FALSE	up	FALSE	FALSE	FALSE	FALSE
pmn001691	C18H32O5	9,12,13-Trihyroxy-10,15-octadecadienoic acid	Lipids	Free fatty acids	FALSE	up	FALSE	up	FALSE	FALSE
mws0264	C12H22O11	D-(+)-Trehalose*	Others	Saccharides and Alcohols	FALSE	down	FALSE	FALSE	FALSE	FALSE
mws1080	C12H22O11	Galactinol*	Others	Saccharides and Alcohols	FALSE	down	up	down	FALSE	FALSE
pme0519	C12H22O11	D-(+)-Sucrose*	Others	Saccharides and Alcohols	FALSE	down	FALSE	down	FALSE	FALSE
pmb2211	C19H38N2O3	Cocamidopropyl betaine	Alkaloids	Alkaloids	FALSE	up	down	up	FALSE	FALSE
pmb3317	C16H20O10	Quinacyl syringic acid	Phenolic acids	Phenolic acids	FALSE	down	up	down	FALSE	FALSE
pma0110	C18H22O10	O-Sinapoyl quinic acid	Phenolic acids	Phenolic acids	FALSE	down	up	FALSE	FALSE	FALSE
Zmsn001980	C21H28O8	Ixerisoside D	Terpenoids	Sesquiterpenoids	FALSE	up	FALSE	up	FALSE	up
Zmhn004909	C21H18O13	3,4-Di-O-galloyl-shikimic acid	Phenolic acids	Phenolic acids	FALSE	down	FALSE	down	FALSE	FALSE
pma1303	C24H46NO7P	LysoPC 16:2	Lipids	LPC	FALSE	up	down	up	FALSE	FALSE
Lmgp004518	C26H24O11	Caffeoylferuloylshikimic??acid	Phenolic acids	Phenolic acids	FALSE	down	FALSE	down	FALSE	FALSE
Zmhn00785	C19H32O16	Di-O-Glucose-quinic acid	Phenolic acids	Phenolic acids	FALSE	down	FALSE	down	FALSE	FALSE
Lmhp010099	C30H52NO7P	LysoPC 22:5	Lipids	LPC	FALSE	up	FALSE	up	FALSE	FALSE
pmn001528	C28H18O17	"Tetragallic Acid(3""-O-galloyl-4""-O-galloyl-4-O-galloyl-galloyl acid)"	Phenolic acids	Phenolic acids	FALSE	down	up	down	FALSE	FALSE
pme2527	C5H12N2O2	L-Ornithine	Amino acids and derivatives	Amino acids and derivatives	FALSE	FALSE	up	down	FALSE	up
Hmgp005956	C13H18O3	Dehydrovomifoliol	Terpenoids	Sesquiterpenoids	FALSE	FALSE	down	up	FALSE	FALSE
pmb3075	C16H16O7	3-O-p-Coumaroylshikimic acid	Phenolic acids	Phenolic acids	FALSE	FALSE	down	up	FALSE	FALSE
mws0609	C10H12N5O7P	Guanosine 3',5'-cyclic monophosphate	Nucleotides and derivatives	Nucleotides and derivatives	FALSE	FALSE	down	up	FALSE	FALSE
Zmhn003082	C15H18O10	5-O-Galacyl-methyl quinine ester	Phenolic acids	Phenolic acids	FALSE	FALSE	down	down	FALSE	FALSE
mws0043	C21H22O8	Nobiletin	Flavonoids	Flavonoid	FALSE	FALSE	down	FALSE	down	down
Lmhn204620	C22H18O9	p-coumaroylp-coumaroylmalic acid	Phenolic acids	Phenolic acids	FALSE	FALSE	up	FALSE	up	FALSE
Lmhp009769	C22H44NO7P	LysoPE 17:1	Lipids	LPE	FALSE	FALSE	down	FALSE	FALSE	FALSE
pmd0130	C22H46NO7P	LysoPC 14:0	Lipids	LPC	FALSE	FALSE	down	up	FALSE	FALSE
Lmhp009190	C33H58O14	2-Linoleoylglycerol-diglucoside*	Lipids	Glycerol ester	FALSE	FALSE	down	up	FALSE	FALSE
Lmzn006284	C30H48O4	2α-Hydroxyursolic acid*	Terpenoids	Triterpene	FALSE	FALSE	FALSE	down	FALSE	FALSE
Hmbn005207	C30H48O4	Hederagenin*	Others	Others	FALSE	FALSE	FALSE	down	FALSE	FALSE
Hmjp003123	C21H18O13	Quercetin-5-O-glucuronide	Flavonoids	Flavonols	FALSE	FALSE	FALSE	down	FALSE	FALSE
Hmcp002207	C22H22O12	Isorhamnetin-7-O-glucoside (Brassicin)	Flavonoids	Flavonols	FALSE	FALSE	FALSE	down	FALSE	FALSE
Lmhp009129	C23H48NO7P	LysoPC 15:0	Lipids	LPC	FALSE	FALSE	FALSE	up	FALSE	FALSE
Lmmp003903	C23H22O12	Kaempferol-3-O-(2''-acetyl)glucoside*	Flavonoids	Flavonols	FALSE	FALSE	FALSE	down	FALSE	FALSE
Lmhp008833	C24H48NO7P	LysoPC 16:1	Lipids	LPC	FALSE	FALSE	FALSE	up	FALSE	FALSE
pmb0855	C24H50NO7P	LysoPC 16:0	Lipids	LPC	FALSE	FALSE	FALSE	up	FALSE	FALSE
Lmhp010515	C25H52NO7P	LysoPC 17:0	Lipids	LPC	FALSE	FALSE	FALSE	up	FALSE	FALSE
Wmzp005614	C25H33N5O7	Astin J	Others	Others	FALSE	FALSE	FALSE	down	down	FALSE
Lmhp010573	C27H48O9	1-Linoleoylglycerol-glucoside*	Lipids	Glycerol ester	FALSE	FALSE	FALSE	down	down	FALSE
pmb0854	C26H48NO7P	LysoPC 18:3	Lipids	LPC	FALSE	FALSE	FALSE	up	FALSE	FALSE
Lmhp007840	C27H52NO7P	LysoPC 19:2	Lipids	LPC	FALSE	FALSE	FALSE	up	up	FALSE
Hmln002189	C24H22O15	Quercetin-3-O-(6''-O-malonyl)-galactoside*	Flavonoids	Flavonols	FALSE	FALSE	FALSE	up	FALSE	FALSE
pmd0143	C28H58NO7P	LysoPC 20:0	Lipids	LPC	FALSE	FALSE	FALSE	up	up	FALSE
Hmln002149	C29H36O15	Acteoside*	Phenolic acids	Phenolic acids	FALSE	FALSE	FALSE	down	down	FALSE
pmp001311	C27H30O17	6-Hydroxykaempferol-7,6-O-Diglucoside*	Flavonoids	Flavonols	FALSE	FALSE	FALSE	up	up	FALSE
Lmgn002250	C31H34O17	Dicaffeoylquinic acid-glucoside	Phenolic acids	Phenolic acids	FALSE	FALSE	FALSE	up	FALSE	FALSE
pme3011	C4H9NO2	γ-Aminobutyric acid*	Organic acids	Organic acids	FALSE	FALSE	FALSE	up	FALSE	FALSE
mws0576	C4H8O3	3-Hydroxybutyrate	Organic acids	Organic acids	FALSE	FALSE	FALSE	up	up	FALSE
Hmbp000904	C7H6O	Benzaldehyde	Others	Others	FALSE	FALSE	FALSE	up	FALSE	FALSE
pme0006	C5H9NO2	L-Proline	Amino acids and derivatives	Amino acids and derivatives	FALSE	FALSE	FALSE	up	FALSE	FALSE
mws0376	C4H4O4	Fumaric acid	Organic acids	Organic acids	FALSE	FALSE	FALSE	up	up	FALSE
mws0823	C5H8O3	3-Methyl-2-Oxobutanoic acid	Organic acids	Organic acids	FALSE	FALSE	FALSE	up	FALSE	FALSE
mws0191	C5H11NO2	Betaine	Alkaloids	Alkaloids	FALSE	FALSE	FALSE	down	FALSE	FALSE
mws0216	C5H9NO3	Trans-4-Hydroxy-L-proline	Amino acids and derivatives	Amino acids and derivatives	FALSE	FALSE	FALSE	up	up	FALSE
pme0274	C6H13NO2	6-Aminocaproic acid	Organic acids	Organic acids	FALSE	FALSE	FALSE	up	up	FALSE
pme0243	C5H8O4	Glutaric acid*	Organic acids	Organic acids	FALSE	FALSE	FALSE	up	FALSE	FALSE
mws0972	C6H12O3	6-Hydroxyhexanoic acid*	Organic acids	Organic acids	FALSE	FALSE	FALSE	up	up	FALSE
mws0847	C6H7N5	1-Methyladenine	Nucleotides and derivatives	Nucleotides and derivatives	FALSE	FALSE	FALSE	up	FALSE	FALSE
pme2589	C6H8O5	Oxoadipic acid	Organic acids	Organic acids	FALSE	FALSE	FALSE	down	FALSE	FALSE
pme3382	C6H11NO4	N-Acetylthreonine	Amino acids and derivatives	Amino acids and derivatives	FALSE	FALSE	FALSE	up	up	FALSE
Lmrn003000	C9H10O3	2-Hydroxy-3-phenylpropanoic acid	Organic acids	Organic acids	FALSE	FALSE	FALSE	up	FALSE	FALSE
pme1292	C8H8O4	Homogentisic acid*	Phenolic acids	Phenolic acids	FALSE	FALSE	FALSE	down	FALSE	FALSE
pme3186	C3H7O6P	DL-Glyceraldehyde 3-phosphate	Organic acids	Organic acids	FALSE	FALSE	FALSE	up	FALSE	FALSE
pme0124	C7H12N2O3	Glycyl-L-proline	Amino acids and derivatives	Amino acids and derivatives	FALSE	FALSE	FALSE	up	up	FALSE
mws0981	C6H5N5O2	Isoxanthopterin	Nucleotides and derivatives	Nucleotides and derivatives	FALSE	FALSE	FALSE	up	FALSE	FALSE
pme3009	C6H6O6	Trans-Citridic acid	Organic acids	Organic acids	FALSE	FALSE	FALSE	down	FALSE	FALSE
pme2559	C6H9NO5	N-Acetylaspartate	Amino acids and derivatives	Amino acids and derivatives	FALSE	FALSE	FALSE	up	up	FALSE
Hmfn00531	C6H8O6	L-Ascorbic acid	Others	Vitamin	FALSE	FALSE	FALSE	down	FALSE	FALSE
mws1350	C9H10O4	Syringic Aldehyde	Phenolic acids	Phenolic acids	FALSE	FALSE	FALSE	up	up	FALSE
mws0752	C11H22O2	Undecylic Acid	Lipids	Free fatty acids	FALSE	FALSE	FALSE	up	FALSE	FALSE
mws0237	C9H16O4	Anchoic Acid	Organic acids	Organic acids	FALSE	FALSE	FALSE	up	up	FALSE
mws1189	C6H10O7	D-Galacturonic acid(Gal A)*	Organic acids	Organic acids	FALSE	FALSE	FALSE	down	FALSE	FALSE
mws5042	C11H14N2O3	Glycylphenylalanine	Amino acids and derivatives	Amino acids and derivatives	FALSE	FALSE	FALSE	up	up	FALSE
mws2104	C7H14O6	D-Pinitol	Others	Others	FALSE	FALSE	FALSE	down	FALSE	FALSE
pmb2620	C11H12O4	3,4-Dimethoxycinnamic acid	Phenolic acids	Phenolic acids	FALSE	FALSE	FALSE	down	FALSE	FALSE
pme1654	C12H18O3	Jasmonic acid	Organic acids	Organic acids	FALSE	FALSE	FALSE	up	up	FALSE
pmb2507	C5H11O7P	2-Deoxyribose 1-phosphate	Nucleotides and derivatives	Nucleotides and derivatives	FALSE	FALSE	FALSE	up	up	FALSE
Lmhp001670	C11H22N2O3	L-Valyl-L-Leucine	Amino acids and derivatives	Amino acids and derivatives	FALSE	FALSE	FALSE	up	FALSE	FALSE
mws4176	C12H16N2O3	L-Alanyl-L-Phenylalanine	Amino acids and derivatives	Amino acids and derivatives	FALSE	FALSE	FALSE	up	FALSE	FALSE
mws0984	C9H11N5O3	Sepiapterin(L-SEPIAPTERIN)COFACTOR OF NITRIC OX	Nucleotides and derivatives	Nucleotides and derivatives	FALSE	FALSE	FALSE	up	FALSE	FALSE
Lmhp002031	C12H24N2O3	L-Leucyl-L-Leucine	Amino acids and derivatives	Amino acids and derivatives	FALSE	FALSE	FALSE	up	FALSE	FALSE
pmb2591	C13H14N2O3	Acetyltryptophan	Amino acids and derivatives	Amino acids and derivatives	FALSE	FALSE	FALSE	up	FALSE	FALSE
mws0361	C16H30O2	Palmitoleic Acid	Lipids	Free fatty acids	FALSE	FALSE	FALSE	up	up	FALSE
Lmhp002001	C14H20N2O3	L-Valyl-L-Phenylalanine	Amino acids and derivatives	Amino acids and derivatives	FALSE	FALSE	FALSE	up	up	FALSE
mws5035	C15H22N2O3	Leucylphenylalanine	Amino acids and derivatives	Amino acids and derivatives	FALSE	FALSE	FALSE	up	FALSE	FALSE
mws0396	C18H34O2	Elaidic Acid*	Lipids	Free fatty acids	FALSE	FALSE	FALSE	down	down	FALSE
mws1489	C18H36O2	Stearic Acid	Lipids	Free fatty acids	FALSE	FALSE	FALSE	down	down	FALSE
Hmcp004650	C16H30O4	Hexadecanedioic acid	Lipids	Free fatty acids	FALSE	FALSE	FALSE	up	FALSE	FALSE
pmb2657	C10H18N4O6	Argininosuccinic acid	Organic acids	Organic acids	FALSE	FALSE	FALSE	down	FALSE	FALSE
Zmhn001926	C13H16O8	Salicylic acid O-glycoside*	Phenolic acids	Phenolic acids	FALSE	FALSE	FALSE	down	FALSE	FALSE
Zmxn001997	C13H16O8	Isosalicylic acid O-glycoside*	Phenolic acids	Phenolic acids	FALSE	FALSE	FALSE	down	FALSE	FALSE
pmb3079	C8H16NO9P	N-Acetyl-D-glucosamine 1-phosphate	Others	Others	FALSE	FALSE	FALSE	up	FALSE	FALSE
pmn001694	C18H34O5	9,10,13-Trihyroxy-11-octadecadienoic acid	Lipids	Free fatty acids	FALSE	FALSE	FALSE	up	up	FALSE
pmb4777	C16H18O8	4-Hydroxy-7-methoxycoumarin-β-rhamnoside	Lignans and Coumarins	Coumarins	FALSE	FALSE	FALSE	down	FALSE	FALSE
pma6460	C16H18O8	5-O-p-Coumaroylquinic acid*	Phenolic acids	Phenolic acids	FALSE	FALSE	FALSE	down	FALSE	FALSE
pmn001420	C15H18O9	1-O-[(E)-Caffeoyl]-glucose	Phenolic acids	Phenolic acids	FALSE	FALSE	FALSE	up	FALSE	FALSE
pmb3056	C16H20O9	Homovanilloylquinic acid	Phenolic acids	Phenolic acids	FALSE	FALSE	FALSE	down	FALSE	FALSE
mws2523	C12H23O14P	Trehalose 6-phosphate	Others	Saccharides and Alcohols	FALSE	FALSE	FALSE	down	FALSE	FALSE
Lmhp008440	C20H40NO7P	LysoPE 15:1	Lipids	LPE	FALSE	FALSE	FALSE	up	FALSE	FALSE
mws2209	C21H20O11	Kaempferol-3-O-glucoside (Astragalin)*	Flavonoids	Flavonols	FALSE	FALSE	FALSE	down	FALSE	FALSE
Hmcp002316	C21H20O11	Isorhamnetin-3-O-arabinoside	Flavonoids	Flavonols	FALSE	FALSE	FALSE	down	FALSE	FALSE
mws4167	C21H18O12	Luteolin-7-O-glucuronide*	Flavonoids	Flavonoid	FALSE	FALSE	FALSE	down	FALSE	FALSE
pmb3012	C22H22O11	Chrysoeriol-7-O-glucoside	Flavonoids	Flavonoid	FALSE	FALSE	FALSE	down	FALSE	FALSE
Hmdn001667	C20H16O13	Ellagic Acid-4-O-glucoside	Tannins	Tannin	FALSE	FALSE	FALSE	up	up	FALSE
mws0982	C6H11N3	1-Methylhistamine	Others	Others	FALSE	FALSE	FALSE	FALSE	up	FALSE
mws0258	C6H13NO2	L-Isoleucine*	Amino acids and derivatives	Amino acids and derivatives	FALSE	FALSE	FALSE	FALSE	up	FALSE
pmp001198	C6H13NO2	6-Deoxyfagomine	Alkaloids	Alkaloids	FALSE	FALSE	FALSE	FALSE	up	FALSE
mws0227	C6H13NO2	L-Leucine*	Amino acids and derivatives	Amino acids and derivatives	FALSE	FALSE	FALSE	FALSE	up	FALSE
pme0295	C6H11NO3	4-Acetamidobutyric acid	Organic acids	Organic acids	FALSE	FALSE	FALSE	FALSE	up	FALSE
pme1383	C8H11NO3	Pyridoxine	Others	Vitamin	FALSE	FALSE	FALSE	FALSE	up	FALSE
mws2623	C18H34O2	11-Octadecanoic acid(Vaccenic acid)*	Lipids	Free fatty acids	FALSE	FALSE	FALSE	FALSE	down	FALSE
pmn001690	C16H24O7	3-Hydroxy-4-isopropylbenzylalcohol 3-glucoside	Phenolic acids	Phenolic acids	FALSE	FALSE	FALSE	FALSE	up	FALSE
Hmgn004139	C20H22O7	Isohydroxymatairesinol	Lignans and Coumarins	Lignans	FALSE	FALSE	FALSE	FALSE	up	FALSE
HJN110	C30H48O3	Betulinic acid*	Terpenoids	Triterpene	FALSE	FALSE	FALSE	FALSE	down	FALSE
Lmhp009526	C27H46O9	2-γ-Linolenoyl-glycerol-glucoside*	Lipids	Glycerol ester	FALSE	FALSE	FALSE	FALSE	down	FALSE
Lmhp008744	C33H56O14	1-α-Linolenoyl-glycerol-diglucoside*	Lipids	Glycerol ester	FALSE	FALSE	FALSE	FALSE	down	FALSE
mws0250	C9H11NO3	L-Tyrosine	Amino acids and derivatives	Amino acids and derivatives	FALSE	FALSE	FALSE	FALSE	FALSE	up
Lmcp007240	C19H18O6	5,7,8,4'-Tetramethoxyflavone	Flavonoids	Flavonoid	FALSE	FALSE	FALSE	FALSE	FALSE	down
