# Supplementary material for: Metabolite Analysis of Jerusalem Artichoke (Helianthus tuberosus L.) Seedlings in Response to Polyethylene Glycol-Simulated Drought Stress
Source: Int J Mol Sci. 2021 Mar 24;22(7):3294. doi: 10.3390/ijms22073294 (PMC8037225; doi:10.3390/ijms22073294)
Supplement: Supplementary file 1 [file ijms-22-03294-s001.zip › supplementary files/Table S4.xlsx]

## Sheet: Sheet1
Index	Formula	Compounds	Class I	Class II	CK_vs_18h	18h_vs_24h	24h_vs_36h	0h-1	0h-2	0h-3	18h-1	18h-2	18h-3	24h-1	24h-2	24h-3	36h-1	36h-2	36h-3
pme3005	C3H7NO	N,N-Dimethylformamide	Others	Others	up	FALSE	FALSE	68703	67083	70323	485130	391940	476070	567540	630610	575910	308120	279140	425940
pme2601	C3H6O3	3-Hydroxypropanoic acid	Organic acids	Organic acids	up	FALSE	FALSE	2649.5	2335.3	2963.7	9571.5	4725.2	11120	9071.2	9975.3	12042	3929.3	8060.5	7353.8
Lmlp001319	C4H10O2	2,3-Butanediol	Others	Saccharides and Alcohols	up	FALSE	FALSE	7134.7	4975.4	9294	24958	23141	20798	28133	30113	32392	14861	18207	23873
pma6298	C5H5NO	3-Hydroxypyridine	Others	Others	up	FALSE	FALSE	26171	16457	35885	64061	59694	69161	11577	83122	42062	27077	73555	35198
pme1975	C3H4O4	Malonic acid	Organic acids	Organic acids	up	FALSE	FALSE	779380	878790	679970	1241600	1602500	2131500	2611200	2298000	2174300	1416000	1598500	2648300
pme0010	C3H7NO3	L-Serine	Amino acids and derivatives	Amino acids and derivatives	up	FALSE	FALSE	360860	406100	315620	848910	632980	742510	1183200	1086100	1333900	848770	873910	716710
mws0601	C5H5NO2	Pyrrole-2-carboxylic acid	Others	Others	up	FALSE	FALSE	19644.5	11806	27483	67343	51419	75746	57584	92597	58013	21626	47218	38689
mws0177	C5H4O3	2-Furanoic acid	Organic acids	Organic acids	up	FALSE	FALSE	79087	63624	94550	356600	255220	346810	162010	299910	258470	104370	181360	102620
mws0256	C5H11NO2	L-Valine	Amino acids and derivatives	Amino acids and derivatives	up	FALSE	FALSE	3669650	3498600	3840700	8766800	7706400	9779800	8466300	10908000	12100000	9851900	7719100	12095000
pme1730	C4H6O4	D-Erythronolactone	Organic acids	Organic acids	down	FALSE	up	212040	279210	144870	56340	82664	55022	43327	44097	46003	94224	78967	111750
mws0671	C4H9NO3	L-Homoserine*	Organic acids	Organic acids	up	FALSE	FALSE	844615	849930	839300	2272000	1672400	2005200	2428500	2893100	2713400	1915600	1927800	2275000
mws0230	C4H9NO3	L-Threonine*	Amino acids and derivatives	Amino acids and derivatives	up	FALSE	FALSE	819530	773740	865320	2065100	1778900	1888300	2502600	2815400	2462600	1893500	1848900	2465400
pmp001287	C8H9N	N-Benzylmethylene isomethylamine	Alkaloids	Alkaloids	up	FALSE	FALSE	7169600	7807400	6531800	18083000	16176000	20121000	16677000	22510000	22567000	15453000	14958000	18858000
pmb0069	C7H7NO	Benzamide	Others	Others	up	FALSE	FALSE	26268	20194	32342	92802	106290	212110	35544	118660	58549	73741	98922	165930
mws0491	C8H11N	Phenethylamine	Others	Others	up	FALSE	FALSE	123588	91717	155460	505070	540220	892660	172140	655260	277100	317480	463880	712470
mws0425	C5H6O4	Citraconic acid	Organic acids	Organic acids	up	FALSE	FALSE	56419	45887	66951	131210	172500	198200	97520	210870	130250	72776	147690	126450
mws0001	C4H8N2O3	L-Asparagine	Amino acids and derivatives	Amino acids and derivatives	up	up	FALSE	532375	567080	497670	4606200	2698400	4080600	7153300	12953000	10801000	4310500	5190900	7303400
pme2527	C5H12N2O2	L-Ornithine	Amino acids and derivatives	Amino acids and derivatives	FALSE	FALSE	up	22016.5	24246	19787	9	8377.2	13159	9	9	5233.5	28298	24117	26792
Hmbn002174	C8H8O2	4-Hydroxyacetophenone	Phenolic acids	Phenolic acids	up	up	down	2211.85	2417.1	2006.6	12455	4041.1	7206.1	40938	50472	42854	6008.4	12890	8446.7
mws0704	C2H8NO4P	O-Phosphorylethanolamine	Others	Others	up	up	down	7087.55	7142.9	7032.2	18718	13853	17616	34929	41509	42313	7446.2	10516	11106
mws0208	C6H10O4	Adipic Acid*	Organic acids	Organic acids	FALSE	up	down	180705	199580	161830	260140	178100	287450	561630	724130	819750	291270	270520	343970
mws0924	C6H10O4	2-Methylglutaric acid*	Organic acids	Organic acids	FALSE	up	down	186815	205100	168530	267190	199670	273760	593820	758630	782570	330420	270280	378400
pme0193	C5H10N2O3	L-Glutamine	Amino acids and derivatives	Amino acids and derivatives	up	FALSE	FALSE	1976400	2106300	1846500	3621600	4018300	4854700	2590900	3512600	3282900	4888700	3351300	7114300
pme0026	C6H14N2O2	L-Lysine	Amino acids and derivatives	Amino acids and derivatives	up	FALSE	FALSE	2132850	2276200	1989500	3794200	4493400	5305800	2837000	3809200	3550400	5339100	3780400	7587800
mws2213	C9H8O2	Cinnamic acid	Phenolic acids	Phenolic acids	up	FALSE	down	1747.9	1206.2	2289.6	10642	5416.1	11622	9849.3	8868.7	6779.6	2833.2	3330.8	2893.8
pme1210	C5H11NO2S	L-Methionine	Amino acids and derivatives	Amino acids and derivatives	FALSE	up	down	596010	607980	584040	1049900	628990	804590	2200500	1708800	1811900	759430	680140	804330
mws0145	C8H8O3	2-Methoxybenzoic acid	Phenolic acids	Phenolic acids	up	up	down	8173.35	7766.5	8580.2	50777	20457	54227	97566	124050	88144	43832	60350	37678
mws0458	C8H8O3	Vanillin	Phenolic acids	Phenolic acids	FALSE	up	FALSE	79180.5	74750	83611	69553	96691	123490	263990	199430	183810	71951	78472	244040
Hmbn002645	C8H8O3	3,4-Dihydroxyacetophenone	Phenolic acids	Phenolic acids	up	FALSE	FALSE	3325.05	2188.4	4461.7	5656.8	6968.2	8346.1	2562.3	7561.5	4296.1	3235.5	4380.7	5595.1
mws0596	C7H7NO3	3-Hydroxyanthranilic acid	Organic acids	Organic acids	FALSE	down	up	17174.5	20162	14187	9862.5	9207.7	8816.7	9	9	9	4246.9	8788	8353.4
mws0005	C10H12N2	Tryptamine	Alkaloids	Plumerane	up	down	up	101878	53216	150540	209040	160900	267140	9	9	9	226130	215910	9
mws1550	C6H11NO2S	S-Allyl-L-cysteine	Amino acids and derivatives	Amino acids and derivatives	up	FALSE	down	3635.5	4549.1	2721.9	2200000	1903700	4001400	1284300	3496300	2450600	903070	322990	1583500
mws1346	C6H11NO4	DL-2-Aminoadipic acid	Alkaloids	Alkaloids	up	up	FALSE	211500	210460	212540	691970	616150	1106800	2049500	1490900	1358600	1131600	542600	1031600
pme0021	C9H11NO2	L-Phenylalanine	Amino acids and derivatives	Amino acids and derivatives	up	FALSE	FALSE	316935	348460	285410	820690	728360	911520	765260	1047000	1020200	665920	693910	859420
pmc0274	C6H6N4S	6-Methylmercaptopurine	Nucleotides and derivatives	Nucleotides and derivatives	up	FALSE	FALSE	17639500	19080000	16199000	41652000	36486000	43781000	38780000	48452000	48654000	35650000	36063000	43089000
pme0253	C8H15NO3	N-Acetyl-L-leucine	Amino acids and derivatives	Amino acids and derivatives	up	FALSE	FALSE	30967.5	29688	32247	75271	70465	101180	68793	95274	75547	61909	68357	101230
mws0260	C6H14N4O2	L-Arginine	Amino acids and derivatives	Amino acids and derivatives	up	FALSE	FALSE	478345	488950	467740	1088100	684730	1102100	1064000	1335800	1312600	1191500	873880	1155400
mws1074	C9H6O4	Daphnetin	Lignans and Coumarins	Coumarins	FALSE	down	FALSE	100844	58258	143430	158580	148850	140400	29287	112840	77313	86387	166600	54508
mws1013	C9H6O4	Esculetin	Lignans and Coumarins	Coumarins	FALSE	down	FALSE	714875	441710	988040	1066800	1105200	963170	183090	796830	530870	545140	1156000	280820
pme2253	C6H10O6	L-Gulonic-γ-lactone	Others	Saccharides and Alcohols	down	FALSE	up	54917.5	61589	48246	10435	22012	34049	13691	15269	19449	43819	17885	58937
mws1195	C10H10O3	Methyl p-coumarate	Phenolic acids	Phenolic acids	FALSE	down	up	115183	89156	141210	46285	81700	55668	16409	28804	31968	59988	73479	44642
pmb2795	C10H10O3	4-Methoxycinnamic acid	Phenolic acids	Phenolic acids	FALSE	down	up	99277	75514	123040	45876	73975	43710	19602	28762	25408	58562	72615	40851
mws2212	C9H8O4	Caffeic acid	Phenolic acids	Phenolic acids	up	down	FALSE	1644150	1030000	2258300	3918100	3353700	2853100	359620	1694000	1018700	1582000	2789000	577810
mws4170	C6H12O6	D-Glucose*	Others	Saccharides and Alcohols	down	FALSE	FALSE	5354900	4351400	6358400	2250600	2148700	1528600	1477900	990310	1584100	2888900	3414600	1798400
pme0516	C6H12O6	Inositol*	Others	Saccharides and Alcohols	down	FALSE	FALSE	1780600	1666300	1894900	943510	861540	830150	525290	538940	573400	871400	1084900	794970
mws0736	C8H16N2O3	N-Glycyl-L-leucine	Amino acids and derivatives	Amino acids and derivatives	FALSE	up	FALSE	208925	223570	194280	157260	161860	202890	392070	423200	408030	376430	181420	452380
pme0122	C8H16N2O3	N6-Acetyl-L-lysine	Amino acids and derivatives	Amino acids and derivatives	up	FALSE	FALSE	34464.5	35369	33560	160780	94124	142940	110410	166970	146990	80854	80386	111600
mws5041	C8H16N2O3	N-Glycyl-L-Isoleucine	Amino acids and derivatives	Amino acids and derivatives	FALSE	up	FALSE	168985	185720	152250	141540	129290	184900	319670	324170	314320	281520	144500	338970
pme3388	C7H16N4O2	Homoarginine	Amino acids and derivatives	Amino acids and derivatives	up	FALSE	FALSE	8375.95	9388	7363.9	26340	13188	21280	28129	28211	27924	25979	23438	29156
pme0075	C7H11NO5	N-Acetyl-L-glutamic acid	Amino acids and derivatives	Amino acids and derivatives	down	FALSE	FALSE	135955	171550	100360	32149	34011	36201	61092	53234	75378	84579	93328	165210
pme0278	C7H14N2O4	2,6-Diaminooimelic acid	Amino acids and derivatives	Amino acids and derivatives	up	up	down	18527.5	21410	15645	82976	44842	59290	157540	138490	128780	44120	53394	31055
Xmgn006542	C10H10O4	Dimethyl Phthalate	Others	Others	FALSE	down	up	2426600	2014500	2838700	1908400	2039100	1470600	526110	854930	835000	1712700	2161200	838970
Lmlp002205	C11H16O3	Isololiolide*	Others	Others	up	FALSE	FALSE	4464	5603.3	3324.7	7527.1	11836	7575.6	8484.1	9604.2	7880.3	10381	10283	18025
pme0266	C10H18O4	Sebacate	Organic acids	Organic acids	FALSE	up	FALSE	1600.79	2385.3	816.28	878.76	1574.7	1256.3	1695.3	4214.1	2509	1563.7	2015.8	2012.7
mws5037	C9H18N2O3	Alanylleucine	Amino acids and derivatives	Amino acids and derivatives	up	FALSE	FALSE	9	9	9	8827.5	7852.2	4531.1	5481.5	8394	9	4639.1	3834.4	6602.7
mws0282	C11H12N2O2	L-Tryptophan	Amino acids and derivatives	Amino acids and derivatives	FALSE	up	FALSE	13949000	13550000	14348000	12602000	9103200	14098000	22077000	22955000	26903000	17414000	13416000	20268000
mws2125	C3H4KO6P	Phosphoenolpyruvic acid	Organic acids	Organic acids	up	FALSE	FALSE	18248.5	25081	11416	33786	30487	46896	57454	47887	71832	32766	28317	62314
pmb1587	C13H18O2	4-Hydroxy-3,5-diisopropylbenzaldehyde	Phenolic acids	Phenolic acids	up	FALSE	FALSE	4052.7	4356.6	3748.8	9490.5	8945.9	10144	9067	9466.2	9032	7044.9	9105.4	13009
mws2184	C11H12O4	Ethyl caffeate	Organic acids	Organic acids	FALSE	down	FALSE	8557.2	5084.4	12030	13376	16253	13668	2765.3	10198	7103.8	8517.8	9644.8	7805.1
pme0170	C8H16N4O3	N-α-Acetyl-L-arginine	Amino acids and derivatives	Amino acids and derivatives	FALSE	up	down	7624.6	7542.6	7706.6	23895	11643	9976	127390	51178	43902	6031.2	12880	9
mws5045	C12H24O3	12-Hydroxydodecanoic acid	Lipids	Free fatty acids	down	FALSE	FALSE	16692.5	20049	13336	3615	11413	5550.2	4656.7	6510.4	4244.4	5454.6	5003.2	9264.6
mws1639	C11H10O5	Isofraxidin*	Lignans and Coumarins	Coumarins	FALSE	up	down	236785	370790	102780	878590	280910	493330	1230400	1744900	1448800	355020	982560	327680
pmp000284	C11H10O5	Fraxidin*	Lignans and Coumarins	Coumarins	FALSE	up	down	90097.5	131180	49015	307960	123000	185140	498420	687780	554850	145590	412420	124780
Hmgp005956	C13H18O3	Dehydrovomifoliol	Terpenoids	Sesquiterpenoids	FALSE	FALSE	down	287965	326880	249050	503440	391630	562200	841620	1000600	890080	376130	367260	484220
pmb2643	C14H26O2	Myristoleic acid	Lipids	Free fatty acids	up	FALSE	FALSE	3574.1	3253.4	3894.8	5759.6	9738.2	7654.7	7054.9	6272	5710.2	6359.9	4054.4	6011.6
Lmhp001461	C11H20N2O3	L-Prolyl-L-Leucine	Amino acids and derivatives	Amino acids and derivatives	FALSE	up	FALSE	257330	273780	240880	238100	204110	293510	782760	598880	720810	1064100	249490	987240
mws0474	C12H22O4	Dodecanedioic aicd	Organic acids	Organic acids	down	FALSE	FALSE	8524.85	10991	6058.7	1835.2	4163	3628.9	3066.5	6181.5	3640	2209.4	2291.2	5297.2
Hmlp001371	C12H14N2O3	Cyclo(Tyr-Ala)	Amino acids and derivatives	Amino acids and derivatives	up	FALSE	FALSE	1362.4	9	2715.8	20950	12218	25516	25699	52357	37576	20201	16829	46312
Lmrj002087	C10H18N2O5	L-Isoleucyl-L-Aspartate	Amino acids and derivatives	Amino acids and derivatives	FALSE	up	FALSE	102262	117970	86555	138950	139470	224200	359070	338000	316380	705330	199060	940670
pme3961	C10H13N5O3	Deoxyadenosine	Nucleotides and derivatives	Nucleotides and derivatives	FALSE	down	FALSE	500665	240560	760770	791600	688070	629310	204380	447870	294090	313880	872610	290620
Lmhn003373	C11H10O7	p-Hydroxybenzoylmalic acid	Phenolic acids	Phenolic acids	FALSE	down	up	1472500	1492200	1452800	1281000	1258600	1564400	842770	489780	517000	1096100	1523000	1161600
mws0120	C8H20NO6P	Choline alfoscerate	Lipids	PC	down	FALSE	FALSE	374830	427740	321920	62436	53827	55986	148660	85461	101740	83862	104880	140160
pme3313	C6H13O9P	D-Fructose 6-phosphate*	Others	Saccharides and Alcohols	up	FALSE	FALSE	79816.5	64824	94809	151360	142670	195980	204900	163190	205320	70881	117030	186200
pme0230	C10H13N5O4	Adenosine	Nucleotides and derivatives	Nucleotides and derivatives	down	down	FALSE	5091200	3959400	6223000	1726400	2063800	1242600	862220	728350	776410	1132700	2254200	879260
mws1060	C10H12N4O5	9-(Arabinofuranosyl)hypoxanthine	Nucleotides and derivatives	Nucleotides and derivatives	up	FALSE	FALSE	86586.5	74620	98553	536020	265660	339580	581160	487540	442550	292160	353160	441970
pmp001264	C16H35NO2	Hexadecylsphingosine	Lipids	Sphingolipids	down	up	FALSE	562735	527330	598140	72010	104850	193440	664700	655060	693720	507230	840180	428700
mws0668	C10H12N4O6	Xanthosine	Nucleotides and derivatives	Nucleotides and derivatives	up	FALSE	down	234430	202710	266150	4140200	2582900	4147300	4790800	7435500	6478400	1107200	4324500	1784600
pmn001728	C15H18N2O4	N-Acetyl-L-tryptophan	Amino acids and derivatives	Amino acids and derivatives	down	FALSE	up	1011750	632400	1391100	156630	157140	282460	121610	113030	185240	634490	453030	177020
pmb0885	C18H26O3	4-O-9Z,11Z,13E,15E-octadecatetraenoic acid	Lipids	Glycerol ester	up	FALSE	FALSE	64942	59089	70795	150780	145490	168370	133460	125600	79194	125860	123040	170880
pmb2786	C18H30O3	9-HOTrE*	Lipids	Free fatty acids	up	FALSE	FALSE	79156.5	80718	77595	208020	149300	210000	342030	219720	176150	193250	292340	201610
pmb2784	C18H30O3	13-HOTrE*	Lipids	Free fatty acids	up	FALSE	FALSE	9	9	9	6231.8	1738.8	5994.2	4085.3	4532.2	9	5858.3	5781	13202
Lmqp000329	C8H14N3O7P	5-Aminoimidazole ribonucleotide	Nucleotides and derivatives	Nucleotides and derivatives	down	up	FALSE	573295	666870	479720	67066	71735	62116	173000	122470	112100	139600	119050	191750
Lmhn102452	C13H12O8	Caffeoylmalic acid	Phenolic acids	Phenolic acids	up	FALSE	FALSE	9	9	9	8928.3	19228	20629	12942	23522	16931	6102.1	20632	17829
pmb0197	C11H15N5O5	N2-methylguanosine	Nucleotides and derivatives	Nucleotides and derivatives	down	FALSE	FALSE	116290	101490	131090	62218	43263	62643	101630	89872	83998	84840	91271	90084
pmb2791	C18H30O4	9-HpOTrE*	Lipids	Glycerol ester	FALSE	up	down	18746.5	19184	18309	20962	18998	18021	72128	39656	34274	18997	19785	26625
Lmtp001399	C14H17NO7	5,6-Dihydroxyindole-5-O-β-glucoside	Others	Others	up	FALSE	FALSE	23278.5	25973	20584	76916	51614	85873	105810	127420	93361	69341	83462	76345
pme3967	C12H17N5O5	2-(Dimethylamino)guanosine	Nucleotides and derivatives	Nucleotides and derivatives	FALSE	up	FALSE	113585	109430	117740	96696	75100	96682	255900	162810	169480	189570	129490	190580
mws0636	C18H20N2O3	L-Phenylalanyl-L-phenylalanine	Amino acids and derivatives	Amino acids and derivatives	up	FALSE	FALSE	3499.6	4059	2940.2	12596	10887	14836	12478	24456	14886	8036.3	12622	13076
Lmjn010398	C20H30O3	Ciliaric acid	Terpenoids	Sesquiterpenoids	up	FALSE	FALSE	16399.7	8020.4	24779	40206	28026	44927	16773	59658	33336	13768	37539	11957
pmb3075	C16H16O7	3-O-p-Coumaroylshikimic acid	Phenolic acids	Phenolic acids	FALSE	FALSE	down	25437	36472	14402	31426	32081	26782	41963	55201	63988	20480	35691	19753
mws0582	C11H19N3O6S	S-(methyl)glutathione	Amino acids and derivatives	Amino acids and derivatives	FALSE	up	down	43974.5	49774	38175	28000	25868	28117	66257	65299	104270	32300	25908	46158
pme3188	C9H13N2O9P	Uridine 5'-monophosphate	Nucleotides and derivatives	Nucleotides and derivatives	FALSE	up	down	10550.6	9047.3	12054	16444	20507	24752	65663	47703	52425	9410.2	6422.5	14285
Lmbp003825	C15H16O8	Skimmin	Lignans and Coumarins	Coumarins	FALSE	up	FALSE	559955	711780	408130	9	404170	9	516040	397010	312660	9	322500	358350
pmn001691	C18H32O5	9,12,13-Trihyroxy-10,15-octadecadienoic acid	Lipids	Free fatty acids	FALSE	up	FALSE	41132	49228	33036	39270	43982	36801	106770	113530	84891	75703	83155	75800
pmc0066	C10H13N4O7P	2'-Deoxyinosine-5'-monophosphate	Nucleotides and derivatives	Nucleotides and derivatives	up	FALSE	FALSE	4183750	4978600	3388900	8502200	9123400	9271500	9842700	7428400	6351100	3985600	4549600	6614200
Hmln002806	C16H16O8	3-O-Caffeoylshikimic acid	Phenolic acids	Phenolic acids	up	FALSE	FALSE	194202	96334	292070	429810	419770	364340	92567	409610	255830	210720	424900	251810
pma0149	C15H16O9	Sinapoyl malate	Phenolic acids	Phenolic acids	up	FALSE	down	3484.8	3043.7	3925.9	18248	10224	12745	27176	14444	19931	11054	10542	5131.3
mws0264	C12H22O11	D-(+)-Trehalose*	Others	Saccharides and Alcohols	FALSE	down	FALSE	164855	174230	155480	212630	161410	130100	56195	93353	99365	166680	139760	103490
mws1080	C12H22O11	Galactinol*	Others	Saccharides and Alcohols	FALSE	down	up	1031905	924410	1139400	1083700	1069100	912260	342770	369470	512800	979720	1120600	776090
mws5038	C12H22O11	Isomaltulose*	Others	Saccharides and Alcohols	down	FALSE	FALSE	3936650	4116900	3756400	1703700	2115200	1893500	1455000	1220200	1650200	2447600	2074600	3026500
pme0519	C12H22O11	D-(+)-Sucrose*	Others	Saccharides and Alcohols	FALSE	down	FALSE	827140	823560	830720	795230	749720	740700	276340	292600	452820	628900	770090	525980
pmb2211	C19H38N2O3	Cocamidopropyl betaine	Alkaloids	Alkaloids	FALSE	up	down	19843.5	13647	26040	16572	25293	25005	47636	51393	63148	19140	30302	25273
mws0609	C10H12N5O7P	Guanosine 3',5'-cyclic monophosphate	Nucleotides and derivatives	Nucleotides and derivatives	FALSE	FALSE	down	231275	162050	300500	309730	297200	392930	482220	581710	536730	148560	214190	236590
pmb1562	C21H34O4	MAG(18:4)	Lipids	Glycerol ester	up	FALSE	FALSE	7688.4	10298	5078.8	35775	12404	35861	30164	47207	20559	31238	28658	26561
Zmhn003082	C15H18O10	5-O-Galacyl-methyl quinine ester	Phenolic acids	Phenolic acids	FALSE	FALSE	up	28319.5	30857	25782	15682	16316	18962	6212.6	8924.3	11806	28512	27422	15688
pme0085	C18H16O8	Rosmarinic acid	Phenolic acids	Phenolic acids	down	FALSE	FALSE	75633	101560	49706	21032	24515	27866	14616	28926	25326	32474	37223	20541
pmb3107	C15H20O10	Glucosyringic Acid	Phenolic acids	Phenolic acids	up	FALSE	FALSE	643175	747870	538480	1875500	1161400	1772200	2314300	2577100	1937600	1134900	1337700	1393200
pmb3317	C16H20O10	Quinacyl syringic acid	Phenolic acids	Phenolic acids	FALSE	down	up	122215	122210	122220	140660	166100	86646	32632	38973	44274	129730	131880	45322
pme3337	C14H17N5O8	N6-Succinyl Adenosine	Nucleotides and derivatives	Nucleotides and derivatives	up	FALSE	FALSE	1926850	2090700	1763000	6146200	4863300	6065400	8361600	9141900	7782700	3822100	4600000	5349100
Zmhn002227	C17H22O10	Sinapic acid-glycoside	Phenolic acids	Phenolic acids	up	FALSE	FALSE	26264	42193	10335	70569	42650	70357	133000	110040	88782	49268	63938	62036
Hmjn003484	C24H38O4	Bis(2-ethylhexyl)phthalate	Phenolic acids	Phenolic acids	down	FALSE	FALSE	9680.9	9852.3	9509.5	3591.7	4697.3	3319.4	2938.1	2091.7	5498.9	5623.9	7658.2	3678.2
pma0110	C18H22O10	O-Sinapoyl quinic acid	Phenolic acids	Phenolic acids	FALSE	down	up	13946	15648	12244	11886	14022	10319	9	9	9732.2	12536	12945	8808.4
mws0043	C21H22O8	Nobiletin	Flavonoids	Flavonoid	FALSE	FALSE	down	230095	325160	135030	60534	335270	80629	154330	60158	111490	19350	38396	13423
pmn001738	C17H24O11	Oleoside 11-methyl ester	Phenolic acids	Phenolic acids	down	FALSE	FALSE	83646	90484	76808	22247	9891.7	17395	22471	16328	28984	31356	33791	25531
Zmsn001980	C21H28O8	Ixerisoside D	Terpenoids	Sesquiterpenoids	FALSE	up	FALSE	4412100	3761900	5062300	2827200	1588700	4739700	12928000	12399000	11586000	6475700	4283700	8894500
Lmbp003668	C20H18O10	Kaempferol-3-O-arabinoside	Flavonoids	Flavonoid	down	down	FALSE	2032000	1871600	2192400	580810	1280200	710460	450430	379700	429290	846760	655600	768870
Lmhn204620	C22H18O9	p-coumaroylp-coumaroylmalic acid	Phenolic acids	Phenolic acids	FALSE	FALSE	up	2912.2	3426.4	2398	5197.9	6509.3	5294.3	2138.6	4391.6	1982	4879.5	7412.5	7145.2
Lmsn002494	C19H14O12	Ellagic Acid-4-O-Xyloside	Tannins	Tannin	up	FALSE	FALSE	127087	94564	159610	294270	203020	267350	251150	230630	298880	225230	207820	210420
Hmln003405	C20H16O12	Ellagic Acid-4-O-Rhamnoside	Tannins	Tannin	up	FALSE	FALSE	46444	39219	53669	145810	148990	136620	221300	179440	150380	133240	105010	110430
pmb1283	C18H33N5O6S	L-Glutaminyl-L-valyl-L-valyl-L-cysteine	Amino acids and derivatives	Amino acids and derivatives	up	FALSE	FALSE	20383.5	15950	24817	52428	51143	51163	41042	35345	41644	52206	90403	30463
Lmhp009034	C21H42NO7P	LysoPE 16:1	Lipids	LPE	up	FALSE	FALSE	5946.85	5766.2	6127.5	19285	10184	22567	32292	21237	19936	14595	18075	12490
Zmlp005019	C21H18O12	3,3'-Di-O-methyl ellagic acid-4'-O-arabinoside	Phenolic acids	Phenolic acids	up	FALSE	FALSE	9	9	9	5092.8	4413.6	5163.9	3055.9	6128.4	6050.2	7601.6	6903	4954.1
Lmhp009769	C22H44NO7P	LysoPE 17:1	Lipids	LPE	FALSE	FALSE	down	14579.5	11808	17351	17127	15206	13148	17742	19711	25547	10415	11195	9461.9
pmd0130	C22H46NO7P	LysoPC 14:0	Lipids	LPC	FALSE	FALSE	down	2054.9	1981.3	2128.5	3104.7	3903.3	5105.1	8591.3	8176.7	6432.1	3542.7	3487.9	4234.8
Hmmp002121	C23H16O11	Isorhamnetin-3-O-gallate	Flavonoids	Flavonols	down	FALSE	FALSE	667390	671050	663730	293970	315020	348340	343600	284210	296670	439140	581410	480570
Zmhn004909	C21H18O13	3,4-Di-O-galloyl-shikimic acid	Phenolic acids	Phenolic acids	FALSE	down	FALSE	34781.5	35037	34526	33208	27062	23106	10757	18212	9614.7	28364	30352	17977
pma1303	C24H46NO7P	LysoPC 16:2	Lipids	LPC	FALSE	up	down	10835	12306	9363.9	13247	12436	19867	61734	27814	32944	17729	10727	17012
pme0500	C18H32O16	D-(+)-Melezitose*	Others	Saccharides and Alcohols	down	FALSE	FALSE	8394.35	8617.1	8171.6	3725.6	1249.8	2657.6	1824.1	2494.3	2391.9	2937.9	3851.7	9
mws1589	C18H32O16	Panose*	Others	Saccharides and Alcohols	down	FALSE	FALSE	39321	35315	43327	7776.3	6874.9	5272	2913.4	9	1750.8	11390	10454	1297.2
pmb0803	C24H29NO11	Pyridoxine O-feruloyl glucoside	Others	Vitamin	up	FALSE	FALSE	1456.3	2142.7	769.89	10341	3934.1	8056	6040.8	5153.9	8040.6	3607.6	11430	1944.1
Lmgp004518	C26H24O11	Caffeoylferuloylshikimic??acid	Phenolic acids	Phenolic acids	FALSE	down	FALSE	3476200	4188500	2763900	1691000	3184100	4229300	1241300	1620900	1280900	2601900	2220200	2824600
Lmhp009773	C27H46O9	1-α-Linolenoyl-glycerol-glucoside*	Lipids	Glycerol ester	down	FALSE	FALSE	347990	369980	326000	101690	167070	135320	104500	157410	139710	117510	122960	165250
Zmhn00785	C19H32O16	Di-O-Glucose-quinic acid	Phenolic acids	Phenolic acids	FALSE	down	FALSE	25181	22094	28268	13408	18061	24327	5722.3	8335.6	11627	16948	20273	10507
Lmhp010334	C27H48O9	2-Linoleoylglycerol-glucoside*	Lipids	Glycerol ester	down	FALSE	FALSE	15525	16921	14129	7392.2	8211.2	5306.1	4514.3	7571.5	6283.9	8389.1	6051.7	8364.9
pmp001259	C28H47NO8	5,8,11,14-Pentadecanoamide	Others	Others	up	FALSE	FALSE	112592	79654	145530	554040	226190	328820	330600	452260	395060	355320	450430	183930
Lmyn006304	C27H28O11	Tremulacin	Phenolic acids	Phenolic acids	down	FALSE	FALSE	36852	45399	28305	10795	17901	12383	9012.5	8435.9	6327	13344	6982.2	13746
pmd0151	C28H44NO9P	LysoPS 22:6	Lipids	Glycerol ester	up	down	up	9	9	9	832.13	1293.1	2192.1	9	9	9	2276.2	908.12	3163.4
Lmhp010099	C30H52NO7P	LysoPC 22:5	Lipids	LPC	FALSE	up	FALSE	384.205	759.41	9	9	371.94	1205	5393.9	11748	8198.4	9	4225.2	15973
Hmyn006303	C27H47O12P	LysoPI(18:3)	Lipids	Glycerol ester	up	FALSE	up	116.17	9	223.34	1236.8	1642.4	2692.3	581.19	1089.2	9	4282.1	2816.6	4478.9
mws4134	C20H32N6O12S2	Oxidized Glutathione	Amino acids and derivatives	Amino acids and derivatives	up	FALSE	up	9303.35	11503	7103.7	19729	26039	28161	12282	13906	13961	36919	19937	49623
pmp000127	C28H32O16	Chrysoeriol-6,8-di-C-glucoside	Flavonoids	Flavonoid carbonoside	up	FALSE	FALSE	10376.5	10478	10275	24303	21926	34674	34568	60191	59633	38907	26446	58535
pmn001528	C28H18O17	"Tetragallic Acid(3""-O-galloyl-4""-O-galloyl-4-O-galloyl-galloyl acid)"	Phenolic acids	Phenolic acids	FALSE	down	up	198395	142500	254290	199790	173230	130810	43029	73607	70414	164490	170020	73424
pmb2653	C24H42O20	D(+)-Melezitose O-rhamnoside	Others	Saccharides and Alcohols	down	FALSE	FALSE	6026.9	6048	6005.8	2328.2	570.49	2143.5	2360.7	3701.7	2724.7	2780.6	1811.8	3153.3
Lmxp010913	C35H66NO9P	1-(9Z-Octadecenoyl)-2-(9-oxo-nonanoyl)-sn-glycero-3-phosphocholine	Lipids	Glycerol ester	up	down	up	6849.75	9186.3	4513.2	32112	47873	55959	21347	15255	6620.6	45838	33090	49507
Lmhp009190	C33H58O14	2-Linoleoylglycerol-diglucoside*	Lipids	Glycerol ester	FALSE	FALSE	down	7886.7	11536	4237.4	14308	13257	12846	20994	29760	18219	11626	10139	11485
pmb0168	C38H70NO8P	PC 16:1/14:1	Lipids	PC	up	FALSE	FALSE	125310	81820	168800	387050	308730	458750	408660	307310	249620	322530	450920	479700
