# Supplementary material for: Metabolite Analysis of Jerusalem Artichoke (Helianthus tuberosus L.) Seedlings in Response to Polyethylene Glycol-Simulated Drought Stress
Source: Int J Mol Sci. 2021 Mar 24;22(7):3294. doi: 10.3390/ijms22073294 (PMC8037225; doi:10.3390/ijms22073294)
Supplement: Supplementary file 1 [file ijms-22-03294-s001.zip › supplementary files/Table S5.xlsx]

## Sheet: Sheet1
Index	Formula	Compounds	Class I	Class II	0h-vs-18h	0h-vs-24h	0h-vs-36h	0h-1	0h-2	0h-3	18h-1	18h-2	18h-3	24h-1	24h-2	24h-3	36h-1	36h-2	36h-3
pme3005	C3H7NO	N,N-Dimethylformamide	Others	Others	up	up	up	68703	67083	70323	485130	391940	476070	567540	630610	575910	308120	279140	425940
pme2601	C3H6O3	3-Hydroxypropanoic acid	Organic acids	Organic acids	up	up	up	2649.5	2335.3	2963.7	9571.5	4725.2	11120	9071.2	9975.3	12042	3929.3	8060.5	7353.8
Lmlp001319	C4H10O2	2,3-Butanediol	Others	Saccharides and Alcohols	up	up	up	7134.7	4975.4	9294	24958	23141	20798	28133	30113	32392	14861	18207	23873
pme3011	C4H9NO2	γ-Aminobutyric acid*	Organic acids	Organic acids	FALSE	up	FALSE	700210	727110	673310	1234600	1237500	913740	1533600	1605100	1369900	1081900	1255700	895810
mws0576	C4H8O3	3-Hydroxybutyrate	Organic acids	Organic acids	FALSE	up	up	755050	847960	662140	1039000	1498800	1962800	2434700	2083000	2056300	1280400	1467300	2542400
pme1975	C3H4O4	Malonic acid	Organic acids	Organic acids	up	up	up	779380	878790	679970	1241600	1602500	2131500	2611200	2298000	2174300	1416000	1598500	2648300
pme0010	C3H7NO3	L-Serine	Amino acids and derivatives	Amino acids and derivatives	up	up	up	360860	406100	315620	848910	632980	742510	1183200	1086100	1333900	848770	873910	716710
Hmbp000904	C7H6O	Benzaldehyde	Others	Others	FALSE	up	FALSE	176830	167690	185970	356110	281080	370400	424680	554150	515490	294970	290810	434240
mws0601	C5H5NO2	Pyrrole-2-carboxylic acid	Others	Others	up	up	FALSE	19644.5	11806	27483	67343	51419	75746	57584	92597	58013	21626	47218	38689
mws0177	C5H4O3	2-Furanoic acid	Organic acids	Organic acids	up	up	FALSE	79087	63624	94550	356600	255220	346810	162010	299910	258470	104370	181360	102620
pme0006	C5H9NO2	L-Proline	Amino acids and derivatives	Amino acids and derivatives	FALSE	up	FALSE	392255	342140	442370	609130	624260	707350	891690	956510	753250	832150	533790	910770
mws0376	C4H4O4	Fumaric acid	Organic acids	Organic acids	FALSE	up	up	2206950	2084100	2329800	3762800	3450300	4666200	6260000	5660600	5524600	3699900	4903500	6482200
mws0823	C5H8O3	3-Methyl-2-Oxobutanoic acid	Organic acids	Organic acids	FALSE	up	FALSE	63247	55381	71113	145580	107150	118140	172600	127480	146020	115550	139790	116400
mws0256	C5H11NO2	L-Valine	Amino acids and derivatives	Amino acids and derivatives	up	up	up	3669650	3498600	3840700	8766800	7706400	9779800	8466300	10908000	12100000	9851900	7719100	12095000
mws0191	C5H11NO2	Betaine	Alkaloids	Alkaloids	FALSE	down	FALSE	589555	578910	600200	207500	397390	398860	223910	249870	290540	436240	232080	568920
pme1730	C4H6O4	D-Erythronolactone	Organic acids	Organic acids	down	down	down	212040	279210	144870	56340	82664	55022	43327	44097	46003	94224	78967	111750
mws0671	C4H9NO3	L-Homoserine*	Organic acids	Organic acids	up	up	up	844615	849930	839300	2272000	1672400	2005200	2428500	2893100	2713400	1915600	1927800	2275000
mws0230	C4H9NO3	L-Threonine*	Amino acids and derivatives	Amino acids and derivatives	up	up	up	819530	773740	865320	2065100	1778900	1888300	2502600	2815400	2462600	1893500	1848900	2465400
pmp001287	C8H9N	N-Benzylmethylene isomethylamine	Alkaloids	Alkaloids	up	up	up	7169600	7807400	6531800	18083000	16176000	20121000	16677000	22510000	22567000	15453000	14958000	18858000
mws0425	C5H6O4	Citraconic acid	Organic acids	Organic acids	up	up	up	56419	45887	66951	131210	172500	198200	97520	210870	130250	72776	147690	126450
mws0216	C5H9NO3	Trans-4-Hydroxy-L-proline	Amino acids and derivatives	Amino acids and derivatives	FALSE	up	up	17904500	18460000	17349000	35961000	29748000	37835000	33854000	38371000	38391000	39511000	34448000	46020000
pme0274	C6H13NO2	6-Aminocaproic acid	Organic acids	Organic acids	FALSE	up	up	5506600	5631400	5381800	10717000	9469700	12239000	10144000	11841000	12398000	14006000	11176000	15463000
pme0243	C5H8O4	Glutaric acid*	Organic acids	Organic acids	FALSE	up	FALSE	246415	256910	235920	356030	312800	404000	527980	488050	588110	314490	395520	371150
mws0001	C4H8N2O3	L-Asparagine	Amino acids and derivatives	Amino acids and derivatives	up	up	up	532375	567080	497670	4606200	2698400	4080600	7153300	12953000	10801000	4310500	5190900	7303400
mws0972	C6H12O3	6-Hydroxyhexanoic acid*	Organic acids	Organic acids	FALSE	up	up	46483	67394	25572	79024	77755	75864	92039	154150	150460	109050	127510	103970
pme2527	C5H12N2O2	L-Ornithine	Amino acids and derivatives	Amino acids and derivatives	FALSE	down	FALSE	22016.5	24246	19787	9	8377.2	13159	9	9	5233.5	28298	24117	26792
Hmbn002174	C8H8O2	4-Hydroxyacetophenone	Phenolic acids	Phenolic acids	up	up	up	2211.85	2417.1	2006.6	12455	4041.1	7206.1	40938	50472	42854	6008.4	12890	8446.7
mws0704	C2H8NO4P	O-Phosphorylethanolamine	Others	Others	up	up	FALSE	7087.55	7142.9	7032.2	18718	13853	17616	34929	41509	42313	7446.2	10516	11106
mws0208	C6H10O4	Adipic Acid*	Organic acids	Organic acids	FALSE	up	FALSE	180705	199580	161830	260140	178100	287450	561630	724130	819750	291270	270520	343970
mws0924	C6H10O4	2-Methylglutaric acid*	Organic acids	Organic acids	FALSE	up	FALSE	186815	205100	168530	267190	199670	273760	593820	758630	782570	330420	270280	378400
mws2213	C9H8O2	Cinnamic acid	Phenolic acids	Phenolic acids	up	up	FALSE	1747.9	1206.2	2289.6	10642	5416.1	11622	9849.3	8868.7	6779.6	2833.2	3330.8	2893.8
pme1210	C5H11NO2S	L-Methionine	Amino acids and derivatives	Amino acids and derivatives	FALSE	up	FALSE	596010	607980	584040	1049900	628990	804590	2200500	1708800	1811900	759430	680140	804330
mws0847	C6H7N5	1-Methyladenine	Nucleotides and derivatives	Nucleotides and derivatives	FALSE	up	FALSE	44322.5	30913	57732	68960	66106	75983	76343	102330	88285	49864	52559	54351
mws0145	C8H8O3	2-Methoxybenzoic acid	Phenolic acids	Phenolic acids	up	up	up	8173.35	7766.5	8580.2	50777	20457	54227	97566	124050	88144	43832	60350	37678
mws0458	C8H8O3	Vanillin	Phenolic acids	Phenolic acids	FALSE	up	FALSE	79180.5	74750	83611	69553	96691	123490	263990	199430	183810	71951	78472	244040
mws0596	C7H7NO3	3-Hydroxyanthranilic acid	Organic acids	Organic acids	FALSE	down	down	17174.5	20162	14187	9862.5	9207.7	8816.7	9	9	9	4246.9	8788	8353.4
pme2589	C6H8O5	Oxoadipic acid	Organic acids	Organic acids	FALSE	down	FALSE	115065	123060	107070	58308	61309	65974	72504	54168	40909	67466	92055	62626
mws0005	C10H12N2	Tryptamine	Alkaloids	Plumerane	up	down	FALSE	101878	53216	150540	209040	160900	267140	9	9	9	226130	215910	9
mws1550	C6H11NO2S	S-Allyl-L-cysteine	Amino acids and derivatives	Amino acids and derivatives	up	up	up	3635.5	4549.1	2721.9	2200000	1903700	4001400	1284300	3496300	2450600	903070	322990	1583500
mws1346	C6H11NO4	DL-2-Aminoadipic acid	Alkaloids	Alkaloids	up	up	up	211500	210460	212540	691970	616150	1106800	2049500	1490900	1358600	1131600	542600	1031600
pme3382	C6H11NO4	N-Acetylthreonine	Amino acids and derivatives	Amino acids and derivatives	FALSE	up	up	24793	23075	26511	41256	33593	62344	77461	72800	80278	70169	62838	103040
pme0021	C9H11NO2	L-Phenylalanine	Amino acids and derivatives	Amino acids and derivatives	up	up	up	316935	348460	285410	820690	728360	911520	765260	1047000	1020200	665920	693910	859420
Lmrn003000	C9H10O3	2-Hydroxy-3-phenylpropanoic acid	Organic acids	Organic acids	FALSE	up	FALSE	104585	105200	103970	202100	162230	199140	218220	265960	235440	173830	153300	221510
pmc0274	C6H6N4S	6-Methylmercaptopurine	Nucleotides and derivatives	Nucleotides and derivatives	up	up	up	17639500	19080000	16199000	41652000	36486000	43781000	38780000	48452000	48654000	35650000	36063000	43089000
pme1292	C8H8O4	Homogentisic acid*	Phenolic acids	Phenolic acids	FALSE	down	FALSE	649580	819800	479360	319730	379130	295780	177260	312090	329740	389440	413500	259250
pme3186	C3H7O6P	DL-Glyceraldehyde 3-phosphate	Organic acids	Organic acids	FALSE	up	FALSE	8709.55	8209.9	9209.2	11715	7493.8	17407	26496	14724	12906	15475	8300.1	16830
pme0124	C7H12N2O3	Glycyl-L-proline	Amino acids and derivatives	Amino acids and derivatives	FALSE	up	up	17132.5	15756	18509	23027	20588	34645	58434	43662	45903	52706	20857	54556
pme0253	C8H15NO3	N-Acetyl-L-leucine	Amino acids and derivatives	Amino acids and derivatives	up	up	up	30967.5	29688	32247	75271	70465	101180	68793	95274	75547	61909	68357	101230
pme3009	C6H6O6	Trans-Citridic acid	Organic acids	Organic acids	FALSE	down	FALSE	455950	354490	557410	425700	379350	237760	192560	195450	245910	474600	527830	251690
mws0260	C6H14N4O2	L-Arginine	Amino acids and derivatives	Amino acids and derivatives	up	up	up	478345	488950	467740	1088100	684730	1102100	1064000	1335800	1312600	1191500	873880	1155400
pme2559	C6H9NO5	N-Acetylaspartate	Amino acids and derivatives	Amino acids and derivatives	FALSE	up	up	246950	272390	221510	492780	340070	369180	637550	726000	410370	551240	642680	502210
Hmfn00531	C6H8O6	L-Ascorbic acid	Others	Vitamin	FALSE	down	FALSE	300725	279130	322320	231820	250530	190160	130160	92373	160820	161340	162680	146480
pme2253	C6H10O6	L-Gulonic-γ-lactone	Others	Saccharides and Alcohols	down	down	FALSE	54917.5	61589	48246	10435	22012	34049	13691	15269	19449	43819	17885	58937
mws1195	C10H10O3	Methyl p-coumarate	Phenolic acids	Phenolic acids	FALSE	down	FALSE	115183	89156	141210	46285	81700	55668	16409	28804	31968	59988	73479	44642
pmb2795	C10H10O3	4-Methoxycinnamic acid	Phenolic acids	Phenolic acids	FALSE	down	FALSE	99277	75514	123040	45876	73975	43710	19602	28762	25408	58562	72615	40851
mws0981	C6H5N5O2	Isoxanthopterin	Nucleotides and derivatives	Nucleotides and derivatives	FALSE	up	FALSE	87424	76984	97864	192090	142320	170770	184770	184380	185230	151360	145980	119890
mws4170	C6H12O6	D-Glucose*	Others	Saccharides and Alcohols	down	down	FALSE	5354900	4351400	6358400	2250600	2148700	1528600	1477900	990310	1584100	2888900	3414600	1798400
pme0516	C6H12O6	Inositol*	Others	Saccharides and Alcohols	down	down	FALSE	1780600	1666300	1894900	943510	861540	830150	525290	538940	573400	871400	1084900	794970
mws1350	C9H10O4	Syringic Aldehyde	Phenolic acids	Phenolic acids	FALSE	up	up	5431.4	4203.6	6659.2	7040.9	7310.6	9887.3	13121	14095	13336	15759	11725	20690
mws0752	C11H22O2	Undecylic Acid	Lipids	Free fatty acids	FALSE	up	FALSE	1062200	1026300	1098100	2129600	1650800	1825300	2854400	2596200	2809600	1392300	1559900	1270800
mws0237	C9H16O4	Anchoic Acid	Organic acids	Organic acids	FALSE	up	up	333755	325780	341730	490490	545860	543540	732890	775450	705860	796620	868310	913770
pme0122	C8H16N2O3	N6-Acetyl-L-lysine	Amino acids and derivatives	Amino acids and derivatives	up	up	up	34464.5	35369	33560	160780	94124	142940	110410	166970	146990	80854	80386	111600
pme3388	C7H16N4O2	Homoarginine	Amino acids and derivatives	Amino acids and derivatives	up	up	up	8375.95	9388	7363.9	26340	13188	21280	28129	28211	27924	25979	23438	29156
pme0075	C7H11NO5	N-Acetyl-L-glutamic acid	Amino acids and derivatives	Amino acids and derivatives	down	down	FALSE	135955	171550	100360	32149	34011	36201	61092	53234	75378	84579	93328	165210
pme0278	C7H14N2O4	2,6-Diaminooimelic acid	Amino acids and derivatives	Amino acids and derivatives	up	up	up	18527.5	21410	15645	82976	44842	59290	157540	138490	128780	44120	53394	31055
mws1189	C6H10O7	D-Galacturonic acid(Gal A)*	Organic acids	Organic acids	FALSE	down	FALSE	156820	140800	172840	75680	110610	80097	65285	65765	76346	115800	114610	108360
Xmgn006542	C10H10O4	Dimethyl Phthalate	Others	Others	FALSE	down	FALSE	2426600	2014500	2838700	1908400	2039100	1470600	526110	854930	835000	1712700	2161200	838970
mws2104	C7H14O6	D-Pinitol	Others	Others	FALSE	down	FALSE	21891	17264	26518	10781	16521	17644	11096	6576.9	13718	13415	13619	17655
mws2125	C3H4KO6P	Phosphoenolpyruvic acid	Organic acids	Organic acids	up	up	up	18248.5	25081	11416	33786	30487	46896	57454	47887	71832	32766	28317	62314
pmb1587	C13H18O2	4-Hydroxy-3,5-diisopropylbenzaldehyde	Phenolic acids	Phenolic acids	up	up	up	4052.7	4356.6	3748.8	9490.5	8945.9	10144	9067	9466.2	9032	7044.9	9105.4	13009
pmb2620	C11H12O4	3,4-Dimethoxycinnamic acid	Phenolic acids	Phenolic acids	FALSE	down	FALSE	24658	20712	28604	19078	20215	20551	9465	12569	13241	19724	23920	16980
pme1654	C12H18O3	Jasmonic acid	Organic acids	Organic acids	FALSE	up	up	290160	388360	191960	1240700	920120	307010	841550	1368800	1507900	1067000	1285700	835010
pmb2507	C5H11O7P	2-Deoxyribose 1-phosphate	Nucleotides and derivatives	Nucleotides and derivatives	FALSE	up	up	5784800	6754100	4815500	9232000	10542000	13141000	20985000	20132000	18064000	12297000	10814000	17628000
pme0170	C8H16N4O3	N-α-Acetyl-L-arginine	Amino acids and derivatives	Amino acids and derivatives	FALSE	up	FALSE	7624.6	7542.6	7706.6	23895	11643	9976	127390	51178	43902	6031.2	12880	9
mws5045	C12H24O3	12-Hydroxydodecanoic acid	Lipids	Free fatty acids	down	down	down	16692.5	20049	13336	3615	11413	5550.2	4656.7	6510.4	4244.4	5454.6	5003.2	9264.6
mws1639	C11H10O5	Isofraxidin*	Lignans and Coumarins	Coumarins	FALSE	up	FALSE	236785	370790	102780	878590	280910	493330	1230400	1744900	1448800	355020	982560	327680
pmp000284	C11H10O5	Fraxidin*	Lignans and Coumarins	Coumarins	FALSE	up	FALSE	90097.5	131180	49015	307960	123000	185140	498420	687780	554850	145590	412420	124780
mws5042	C11H14N2O3	Glycylphenylalanine	Amino acids and derivatives	Amino acids and derivatives	FALSE	up	up	142985	145300	140670	176560	167060	241110	316700	369920	354180	393330	175520	490230
Hmgp005956	C13H18O3	Dehydrovomifoliol	Terpenoids	Sesquiterpenoids	FALSE	up	FALSE	287965	326880	249050	503440	391630	562200	841620	1000600	890080	376130	367260	484220
Lmhp001461	C11H20N2O3	L-Prolyl-L-Leucine	Amino acids and derivatives	Amino acids and derivatives	FALSE	up	FALSE	257330	273780	240880	238100	204110	293510	782760	598880	720810	1064100	249490	987240
Lmhp001670	C11H22N2O3	L-Valyl-L-Leucine	Amino acids and derivatives	Amino acids and derivatives	FALSE	up	FALSE	59637.5	58242	61033	67688	60976	75335	145950	138680	115980	101730	72733	88370
mws4176	C12H16N2O3	L-Alanyl-L-Phenylalanine	Amino acids and derivatives	Amino acids and derivatives	FALSE	up	FALSE	22523	26161	18885	27677	28872	30305	54327	46915	51088	43062	27179	38638
mws0984	C9H11N5O3	Sepiapterin(L-SEPIAPTERIN)COFACTOR OF NITRIC OX	Nucleotides and derivatives	Nucleotides and derivatives	FALSE	up	FALSE	6762.3	7638.3	5886.3	11681	11136	7414.5	11223	16438	14783	10815	9626.2	9340.1
Lmhp002031	C12H24N2O3	L-Leucyl-L-Leucine	Amino acids and derivatives	Amino acids and derivatives	FALSE	up	FALSE	57816	56003	59629	75097	56037	95804	157520	116730	115050	124490	74680	114930
pmb2591	C13H14N2O3	Acetyltryptophan	Amino acids and derivatives	Amino acids and derivatives	FALSE	up	FALSE	75827	102870	48784	153570	92999	144060	224700	193860	192670	102450	133900	109290
Lmrj002087	C10H18N2O5	L-Isoleucyl-L-Aspartate	Amino acids and derivatives	Amino acids and derivatives	FALSE	up	up	102262	117970	86555	138950	139470	224200	359070	338000	316380	705330	199060	940670
Lmhn003373	C11H10O7	p-Hydroxybenzoylmalic acid	Phenolic acids	Phenolic acids	FALSE	down	FALSE	1472500	1492200	1452800	1281000	1258600	1564400	842770	489780	517000	1096100	1523000	1161600
mws0361	C16H30O2	Palmitoleic Acid	Lipids	Free fatty acids	FALSE	up	up	2485.2	2283	2687.4	2710.3	4057.2	6001.1	7338.4	3235.3	5791.4	6820.8	5517.6	4108.2
mws0120	C8H20NO6P	Choline alfoscerate	Lipids	PC	down	down	down	374830	427740	321920	62436	53827	55986	148660	85461	101740	83862	104880	140160
pme3313	C6H13O9P	D-Fructose 6-phosphate*	Others	Saccharides and Alcohols	up	up	FALSE	79816.5	64824	94809	151360	142670	195980	204900	163190	205320	70881	117030	186200
Lmhp002001	C14H20N2O3	L-Valyl-L-Phenylalanine	Amino acids and derivatives	Amino acids and derivatives	FALSE	up	up	23065	21750	24380	44883	36665	48197	58833	92377	81725	53775	43724	56474
pme0230	C10H13N5O4	Adenosine	Nucleotides and derivatives	Nucleotides and derivatives	down	down	down	5091200	3959400	6223000	1726400	2063800	1242600	862220	728350	776410	1132700	2254200	879260
mws1060	C10H12N4O5	9-(Arabinofuranosyl)hypoxanthine	Nucleotides and derivatives	Nucleotides and derivatives	up	up	up	86586.5	74620	98553	536020	265660	339580	581160	487540	442550	292160	353160	441970
mws5035	C15H22N2O3	Leucylphenylalanine	Amino acids and derivatives	Amino acids and derivatives	FALSE	up	fasle	42424.5	40171	44678	61208	44213	61847	107350	91498	87524	91835	62365	84343
mws0396	C18H34O2	Elaidic Acid*	Lipids	Free fatty acids	FALSE	down	down	6058200	6000000	6116400	3293900	2536300	3277200	3340100	2789700	2894300	2518200	2679300	1613800
mws0668	C10H12N4O6	Xanthosine	Nucleotides and derivatives	Nucleotides and derivatives	up	up	up	234430	202710	266150	4140200	2582900	4147300	4790800	7435500	6478400	1107200	4324500	1784600
mws1489	C18H36O2	Stearic Acid	Lipids	Free fatty acids	FALSE	down	down	92817000	96758000	88876000	82762000	52850000	41795000	48904000	42677000	40734000	54389000	40388000	34808000
Hmcp004650	C16H30O4	Hexadecanedioic acid	Lipids	Free fatty acids	FALSE	up	FALSE	477410	412780	542040	909690	637350	831170	1018800	1142200	1012400	528460	663470	484990
pmb2657	C10H18N4O6	Argininosuccinic acid	Organic acids	Organic acids	FALSE	down	FALSE	35186	28671	41701	16595	38042	13435	20303	9852	15147	26358	16816	18001
pmn001728	C15H18N2O4	N-Acetyl-L-tryptophan	Amino acids and derivatives	Amino acids and derivatives	down	down	down	1011750	632400	1391100	156630	157140	282460	121610	113030	185240	634490	453030	177020
pmb2786	C18H30O3	9-HOTrE*	Lipids	Free fatty acids	up	up	up	79156.5	80718	77595	208020	149300	210000	342030	219720	176150	193250	292340	201610
Lmqp000329	C8H14N3O7P	5-Aminoimidazole ribonucleotide	Nucleotides and derivatives	Nucleotides and derivatives	down	down	down	573295	666870	479720	67066	71735	62116	173000	122470	112100	139600	119050	191750
Lmhn102452	C13H12O8	Caffeoylmalic acid	Phenolic acids	Phenolic acids	up	up	up	9	9	9	8928.3	19228	20629	12942	23522	16931	6102.1	20632	17829
Zmhn001926	C13H16O8	Salicylic acid O-glycoside*	Phenolic acids	Phenolic acids	FALSE	down	FALSE	6271200	6512800	6029600	3882100	3999600	3302300	3290800	2796700	2810100	4452300	4109500	3364800
Zmxn001997	C13H16O8	Isosalicylic acid O-glycoside*	Phenolic acids	Phenolic acids	FALSE	down	FALSE	6688200	6915100	6461300	4095200	3647100	3499300	3255600	3008500	3041100	4948900	4617000	3210700
pmb3079	C8H16NO9P	N-Acetyl-D-glucosamine 1-phosphate	Others	Others	FALSE	up	FALSE	28558.5	26261	30856	60314	54735	39846	81927	56136	73048	42049	27524	63485
pmb2791	C18H30O4	9-HpOTrE*	Lipids	Glycerol ester	FALSE	up	FALSE	18746.5	19184	18309	20962	18998	18021	72128	39656	34274	18997	19785	26625
Lmtp001399	C14H17NO7	5,6-Dihydroxyindole-5-O-β-glucoside	Others	Others	up	up	up	23278.5	25973	20584	76916	51614	85873	105810	127420	93361	69341	83462	76345
mws0636	C18H20N2O3	L-Phenylalanyl-L-phenylalanine	Amino acids and derivatives	Amino acids and derivatives	up	up	up	3499.6	4059	2940.2	12596	10887	14836	12478	24456	14886	8036.3	12622	13076
pmb3075	C16H16O7	3-O-p-Coumaroylshikimic acid	Phenolic acids	Phenolic acids	FALSE	up	FALSE	25437	36472	14402	31426	32081	26782	41963	55201	63988	20480	35691	19753
pme3188	C9H13N2O9P	Uridine 5'-monophosphate	Nucleotides and derivatives	Nucleotides and derivatives	FALSE	up	FALSE	10550.6	9047.3	12054	16444	20507	24752	65663	47703	52425	9410.2	6422.5	14285
pmn001691	C18H32O5	9,12,13-Trihyroxy-10,15-octadecadienoic acid	Lipids	Free fatty acids	FALSE	up	FALSE	41132	49228	33036	39270	43982	36801	106770	113530	84891	75703	83155	75800
pmn001694	C18H34O5	9,10,13-Trihyroxy-11-octadecadienoic acid	Lipids	Free fatty acids	FALSE	up	up	110135	113140	107130	188930	169260	149070	281350	261140	222380	279770	321740	266930
pmb4777	C16H18O8	4-Hydroxy-7-methoxycoumarin-β-rhamnoside	Lignans and Coumarins	Coumarins	FALSE	down	FALSE	296945	330040	263850	229450	253930	266800	114880	161940	164090	257490	226850	225450
pma6460	C16H18O8	5-O-p-Coumaroylquinic acid*	Phenolic acids	Phenolic acids	FALSE	down	FALSE	2390400	2020000	2760800	1508100	2330600	1582600	1174400	968270	1376800	1987700	2202200	1555900
pma0149	C15H16O9	Sinapoyl malate	Phenolic acids	Phenolic acids	up	up	up	3484.8	3043.7	3925.9	18248	10224	12745	27176	14444	19931	11054	10542	5131.3
pmn001420	C15H18O9	1-O-[(E)-Caffeoyl]-glucose	Phenolic acids	Phenolic acids	FALSE	up	FALSE	1227000	1108100	1345900	1748900	1500900	1761800	2965100	2434100	2315100	1550100	1661000	1743600
mws1080	C12H22O11	Galactinol*	Others	Saccharides and Alcohols	FALSE	down	FALSE	1031905	924410	1139400	1083700	1069100	912260	342770	369470	512800	979720	1120600	776090
mws5038	C12H22O11	Isomaltulose*	Others	Saccharides and Alcohols	down	down	FALSE	3936650	4116900	3756400	1703700	2115200	1893500	1455000	1220200	1650200	2447600	2074600	3026500
pme0519	C12H22O11	D-(+)-Sucrose*	Others	Saccharides and Alcohols	FALSE	down	FALSE	827140	823560	830720	795230	749720	740700	276340	292600	452820	628900	770090	525980
pmb2211	C19H38N2O3	Cocamidopropyl betaine	Alkaloids	Alkaloids	FALSE	up	FALSE	19843.5	13647	26040	16572	25293	25005	47636	51393	63148	19140	30302	25273
mws0609	C10H12N5O7P	Guanosine 3',5'-cyclic monophosphate	Nucleotides and derivatives	Nucleotides and derivatives	FALSE	up	FALSE	231275	162050	300500	309730	297200	392930	482220	581710	536730	148560	214190	236590
pmb1562	C21H34O4	MAG(18:4)	Lipids	Glycerol ester	up	up	up	7688.4	10298	5078.8	35775	12404	35861	30164	47207	20559	31238	28658	26561
pmb3056	C16H20O9	Homovanilloylquinic acid	Phenolic acids	Phenolic acids	FALSE	down	FALSE	658210	780900	535520	538430	721050	516020	297440	267100	351210	613160	439880	329450
Zmhn003082	C15H18O10	5-O-Galacyl-methyl quinine ester	Phenolic acids	Phenolic acids	FALSE	down	FALSE	28319.5	30857	25782	15682	16316	18962	6212.6	8924.3	11806	28512	27422	15688
pme0085	C18H16O8	Rosmarinic acid	Phenolic acids	Phenolic acids	down	down	down	75633	101560	49706	21032	24515	27866	14616	28926	25326	32474	37223	20541
pmb3107	C15H20O10	Glucosyringic Acid	Phenolic acids	Phenolic acids	up	up	up	643175	747870	538480	1875500	1161400	1772200	2314300	2577100	1937600	1134900	1337700	1393200
pmb3317	C16H20O10	Quinacyl syringic acid	Phenolic acids	Phenolic acids	FALSE	down	FALSE	122215	122210	122220	140660	166100	86646	32632	38973	44274	129730	131880	45322
pme3337	C14H17N5O8	N6-Succinyl Adenosine	Nucleotides and derivatives	Nucleotides and derivatives	up	up	up	1926850	2090700	1763000	6146200	4863300	6065400	8361600	9141900	7782700	3822100	4600000	5349100
Zmhn002227	C17H22O10	Sinapic acid-glycoside	Phenolic acids	Phenolic acids	up	up	up	26264	42193	10335	70569	42650	70357	133000	110040	88782	49268	63938	62036
Hmjn003484	C24H38O4	Bis(2-ethylhexyl)phthalate	Phenolic acids	Phenolic acids	down	down	FALSE	9680.9	9852.3	9509.5	3591.7	4697.3	3319.4	2938.1	2091.7	5498.9	5623.9	7658.2	3678.2
pmn001738	C17H24O11	Oleoside 11-methyl ester	Phenolic acids	Phenolic acids	down	down	down	83646	90484	76808	22247	9891.7	17395	22471	16328	28984	31356	33791	25531
Zmsn001980	C21H28O8	Ixerisoside D	Terpenoids	Sesquiterpenoids	FALSE	up	FALSE	4412100	3761900	5062300	2827200	1588700	4739700	12928000	12399000	11586000	6475700	4283700	8894500
Lmbp003668	C20H18O10	Kaempferol-3-O-arabinoside	Flavonoids	Flavonoid	down	down	down	2032000	1871600	2192400	580810	1280200	710460	450430	379700	429290	846760	655600	768870
mws2523	C12H23O14P	Trehalose 6-phosphate	Others	Saccharides and Alcohols	FALSE	down	FALSE	5959.05	8507.7	3410.4	3038.9	4179.6	3445.5	1784.1	3077.1	1862.7	2517.5	4712.3	3800.3
Lmsn002494	C19H14O12	Ellagic Acid-4-O-Xyloside	Tannins	Tannin	up	up	FALSE	127087	94564	159610	294270	203020	267350	251150	230630	298880	225230	207820	210420
Lmhp008440	C20H40NO7P	LysoPE 15:1	Lipids	LPE	FALSE	up	FALSE	13428.5	12552	14305	21161	25128	22643	36349	26288	22763	29016	28735	21650
Hmln003405	C20H16O12	Ellagic Acid-4-O-Rhamnoside	Tannins	Tannin	up	up	up	46444	39219	53669	145810	148990	136620	221300	179440	150380	133240	105010	110430
mws2209	C21H20O11	Kaempferol-3-O-glucoside (Astragalin)*	Flavonoids	Flavonols	FALSE	down	FALSE	4098900	4140800	4057000	2234500	3276400	2227600	1613800	1576700	1647900	2604900	2286100	2699800
Hmcp002316	C21H20O11	Isorhamnetin-3-O-arabinoside	Flavonoids	Flavonols	FALSE	down	FALSE	18734.5	20173	17296	11789	14045	17126	7969.2	10401	7419.5	12220	16810	10221
Lmhp009034	C21H42NO7P	LysoPE 16:1	Lipids	LPE	up	up	up	5946.85	5766.2	6127.5	19285	10184	22567	32292	21237	19936	14595	18075	12490
Zmlp005019	C21H18O12	3,3'-Di-O-methyl ellagic acid-4'-O-arabinoside	Phenolic acids	Phenolic acids	up	up	up	9	9	9	5092.8	4413.6	5163.9	3055.9	6128.4	6050.2	7601.6	6903	4954.1
mws4167	C21H18O12	Luteolin-7-O-glucuronide*	Flavonoids	Flavonoid	FALSE	down	FALSE	8114850	8102400	8127300	5089700	7012900	5375300	3901800	3169200	3606500	5797600	4348400	4683800
pmb3012	C22H22O11	Chrysoeriol-7-O-glucoside	Flavonoids	Flavonoid	FALSE	down	FALSE	1432950	1630700	1235200	1105100	973340	823360	500530	703950	785750	1146900	1191900	715580
Hmdn001667	C20H16O13	Ellagic Acid-4-O-glucoside	Tannins	Tannin	FALSE	up	up	40995.5	39667	42324	54096	64202	83752	108690	122590	112230	78562	91961	89802
pmd0130	C22H46NO7P	LysoPC 14:0	Lipids	LPC	FALSE	up	FALSE	2054.9	1981.3	2128.5	3104.7	3903.3	5105.1	8591.3	8176.7	6432.1	3542.7	3487.9	4234.8
Hmmp002121	C23H16O11	Isorhamnetin-3-O-gallate	Flavonoids	Flavonols	down	down	FALSE	667390	671050	663730	293970	315020	348340	343600	284210	296670	439140	581410	480570
Lmzn006284	C30H48O4	2α-Hydroxyursolic acid*	Terpenoids	Triterpene	FALSE	down	FALSE	764290	815730	712850	557720	451640	387530	324550	294800	384910	370680	380240	423020
Hmbn005207	C30H48O4	Hederagenin*	Others	Others	FALSE	down	FALSE	94049	100780	87318	74649	58791	58492	33847	38056	50347	46039	52921	62175
Zmhn004909	C21H18O13	3,4-Di-O-galloyl-shikimic acid	Phenolic acids	Phenolic acids	FALSE	down	FALSE	34781.5	35037	34526	33208	27062	23106	10757	18212	9614.7	28364	30352	17977
Hmjp003123	C21H18O13	Quercetin-5-O-glucuronide	Flavonoids	Flavonols	FALSE	down	FALSE	2066950	2043000	2090900	1375900	1630000	1084700	673250	777770	790630	1472000	1406400	677120
Hmcp002207	C22H22O12	Isorhamnetin-7-O-glucoside (Brassicin)	Flavonoids	Flavonols	FALSE	down	FALSE	1668850	1956200	1381500	1031800	1277200	1231600	688850	799680	841450	1165200	1380500	1230300
Lmhp009129	C23H48NO7P	LysoPC 15:0	Lipids	LPC	FALSE	up	FALSE	14336	15155	13517	21162	19408	20351	38093	25647	23254	23836	23079	22167
Lmmp003903	C23H22O12	Kaempferol-3-O-(2''-acetyl)glucoside*	Flavonoids	Flavonols	FALSE	down	FALSE	8888750	8121600	9655900	4613300	6602600	4465600	3425600	4636800	4302200	6786200	4902000	5303700
pma1303	C24H46NO7P	LysoPC 16:2	Lipids	LPC	FALSE	up	FALSE	10835	12306	9363.9	13247	12436	19867	61734	27814	32944	17729	10727	17012
Lmhp008833	C24H48NO7P	LysoPC 16:1	Lipids	LPC	FALSE	up	FALSE	135605	165000	106210	237790	157460	293180	279550	287840	311270	308420	241110	261620
pmb0855	C24H50NO7P	LysoPC 16:0	Lipids	LPC	FALSE	up	FALSE	14010500	14434000	13587000	19696000	19017000	21268000	38682000	26014000	24784000	23903000	20922000	25368000
pme0500	C18H32O16	D-(+)-Melezitose*	Others	Saccharides and Alcohols	down	down	FALSE	8394.35	8617.1	8171.6	3725.6	1249.8	2657.6	1824.1	2494.3	2391.9	2937.9	3851.7	9
mws1589	C18H32O16	Panose*	Others	Saccharides and Alcohols	down	down	down	39321	35315	43327	7776.3	6874.9	5272	2913.4	9	1750.8	11390	10454	1297.2
pmb0803	C24H29NO11	Pyridoxine O-feruloyl glucoside	Others	Vitamin	up	up	up	1456.3	2142.7	769.89	10341	3934.1	8056	6040.8	5153.9	8040.6	3607.6	11430	1944.1
Lmhp010515	C25H52NO7P	LysoPC 17:0	Lipids	LPC	FALSE	up	FALSE	14683	12937	16429	27044	24004	24860	42515	31839	29944	28302	29387	26709
Lmgp004518	C26H24O11	Caffeoylferuloylshikimic??acid	Phenolic acids	Phenolic acids	FALSE	down	FALSE	3476200	4188500	2763900	1691000	3184100	4229300	1241300	1620900	1280900	2601900	2220200	2824600
Lmhp009773	C27H46O9	1-α-Linolenoyl-glycerol-glucoside*	Lipids	Glycerol ester	down	down	down	347990	369980	326000	101690	167070	135320	104500	157410	139710	117510	122960	165250
Wmzp005614	C25H33N5O7	Astin J	Others	Others	FALSE	down	down	93901	95143	92659	38689	55666	47698	20016	24675	28032	43813	43801	48692
Zmhn00785	C19H32O16	Di-O-Glucose-quinic acid	Phenolic acids	Phenolic acids	FALSE	down	FALSE	25181	22094	28268	13408	18061	24327	5722.3	8335.6	11627	16948	20273	10507
Lmhp010334	C27H48O9	2-Linoleoylglycerol-glucoside*	Lipids	Glycerol ester	down	down	down	15525	16921	14129	7392.2	8211.2	5306.1	4514.3	7571.5	6283.9	8389.1	6051.7	8364.9
Lmhp010573	C27H48O9	1-Linoleoylglycerol-glucoside*	Lipids	Glycerol ester	FALSE	down	down	18760.5	22455	15066	11276	10065	8227.8	5308.8	8109.2	10935	8512.7	7461.9	8574.5
pmb0854	C26H48NO7P	LysoPC 18:3	Lipids	LPC	FALSE	up	FALSE	1081105	941110	1221100	1745000	1495300	1762200	3501300	2263300	2108000	1835300	1779300	1854100
pmp001259	C28H47NO8	5,8,11,14-Pentadecanoamide	Others	Others	up	up	up	112592	79654	145530	554040	226190	328820	330600	452260	395060	355320	450430	183930
Lmyn006304	C27H28O11	Tremulacin	Phenolic acids	Phenolic acids	down	down	down	36852	45399	28305	10795	17901	12383	9012.5	8435.9	6327	13344	6982.2	13746
Lmhp007840	C27H52NO7P	LysoPC 19:2	Lipids	LPC	FALSE	up	up	5563.8	5433.7	5693.9	7675.9	8906.7	14707	23996	16593	20356	10959	17907	15488
Hmln002189	C24H22O15	Quercetin-3-O-(6''-O-malonyl)-galactoside*	Flavonoids	Flavonols	FALSE	up	FALSE	220710	166970	274450	296810	438970	353260	552430	551920	453810	375450	407780	493970
pmd0143	C28H58NO7P	LysoPC 20:0	Lipids	LPC	FALSE	up	up	9	9	9	4667.2	9	2878.5	11889	6938.6	7310.2	2215.5	4825.5	9
Lmhp010099	C30H52NO7P	LysoPC 22:5	Lipids	LPC	FALSE	up	FALSE	384.205	759.41	9	9	371.94	1205	5393.9	11748	8198.4	9	4225.2	15973
pmp000127	C28H32O16	Chrysoeriol-6,8-di-C-glucoside	Flavonoids	Flavonoid carbonoside	up	up	up	10376.5	10478	10275	24303	21926	34674	34568	60191	59633	38907	26446	58535
Hmln002149	C29H36O15	Acteoside*	Phenolic acids	Phenolic acids	FALSE	down	down	23480	22548	24412	13490	14826	7177.3	12006	12503	8504.2	10179	11308	11358
pmn001528	C28H18O17	"Tetragallic Acid(3""-O-galloyl-4""-O-galloyl-4-O-galloyl-galloyl acid)"	Phenolic acids	Phenolic acids	FALSE	down	FALSE	198395	142500	254290	199790	173230	130810	43029	73607	70414	164490	170020	73424
pmp001311	C27H30O17	6-Hydroxykaempferol-7,6-O-Diglucoside*	Flavonoids	Flavonols	FALSE	up	up	1717500	1088400	2346600	2704100	2754000	2914400	4244000	5297000	3691100	3086700	4547500	3380300
pmb2653	C24H42O20	D(+)-Melezitose O-rhamnoside	Others	Saccharides and Alcohols	down	down	down	6026.9	6048	6005.8	2328.2	570.49	2143.5	2360.7	3701.7	2724.7	2780.6	1811.8	3153.3
Lmgn002250	C31H34O17	Dicaffeoylquinic acid-glucoside	Phenolic acids	Phenolic acids	FALSE	up	FALSE	49309.5	53949	44670	59323	57453	83049	117890	111880	77963	57925	72539	95537
Lmhp009190	C33H58O14	2-Linoleoylglycerol-diglucoside*	Lipids	Glycerol ester	FALSE	up	FALSE	7886.7	11536	4237.4	14308	13257	12846	20994	29760	18219	11626	10139	11485
pmb0168	C38H70NO8P	PC 16:1/14:1	Lipids	PC	up	up	up	125310	81820	168800	387050	308730	458750	408660	307310	249620	322530	450920	479700
pma6298	C5H5NO	3-Hydroxypyridine	Others	Others	up	FALSE	FALSE	26171	16457	35885	64061	59694	69161	11577	83122	42062	27077	73555	35198
pmb0069	C7H7NO	Benzamide	Others	Others	up	FALSE	up	26268	20194	32342	92802	106290	212110	35544	118660	58549	73741	98922	165930
mws0491	C8H11N	Phenethylamine	Others	Others	up	FALSE	up	123588	91717	155460	505070	540220	892660	172140	655260	277100	317480	463880	712470
pme0193	C5H10N2O3	L-Glutamine	Amino acids and derivatives	Amino acids and derivatives	up	FALSE	up	1976400	2106300	1846500	3621600	4018300	4854700	2590900	3512600	3282900	4888700	3351300	7114300
pme0026	C6H14N2O2	L-Lysine	Amino acids and derivatives	Amino acids and derivatives	up	FALSE	up	2132850	2276200	1989500	3794200	4493400	5305800	2837000	3809200	3550400	5339100	3780400	7587800
Hmbn002645	C8H8O3	3,4-Dihydroxyacetophenone	Phenolic acids	Phenolic acids	up	FALSE	FALSE	3325.05	2188.4	4461.7	5656.8	6968.2	8346.1	2562.3	7561.5	4296.1	3235.5	4380.7	5595.1
mws2212	C9H8O4	Caffeic acid	Phenolic acids	Phenolic acids	up	FALSE	FALSE	1644150	1030000	2258300	3918100	3353700	2853100	359620	1694000	1018700	1582000	2789000	577810
Lmlp002205	C11H16O3	Isololiolide*	Others	Others	up	FALSE	up	4464	5603.3	3324.7	7527.1	11836	7575.6	8484.1	9604.2	7880.3	10381	10283	18025
mws5037	C9H18N2O3	Alanylleucine	Amino acids and derivatives	Amino acids and derivatives	up	FALSE	up	9	9	9	8827.5	7852.2	4531.1	5481.5	8394	9	4639.1	3834.4	6602.7
pmb2643	C14H26O2	Myristoleic acid	Lipids	Free fatty acids	up	FALSE	FALSE	3574.1	3253.4	3894.8	5759.6	9738.2	7654.7	7054.9	6272	5710.2	6359.9	4054.4	6011.6
mws0474	C12H22O4	Dodecanedioic aicd	Organic acids	Organic acids	down	FALSE	down	8524.85	10991	6058.7	1835.2	4163	3628.9	3066.5	6181.5	3640	2209.4	2291.2	5297.2
Hmlp001371	C12H14N2O3	Cyclo(Tyr-Ala)	Amino acids and derivatives	Amino acids and derivatives	up	FALSE	up	1362.4	9	2715.8	20950	12218	25516	25699	52357	37576	20201	16829	46312
pmp001264	C16H35NO2	Hexadecylsphingosine	Lipids	Sphingolipids	down	FALSE	FALSE	562735	527330	598140	72010	104850	193440	664700	655060	693720	507230	840180	428700
pmb0885	C18H26O3	4-O-9Z,11Z,13E,15E-octadecatetraenoic acid	Lipids	Glycerol ester	up	FALSE	up	64942	59089	70795	150780	145490	168370	133460	125600	79194	125860	123040	170880
pmb2784	C18H30O3	13-HOTrE*	Lipids	Free fatty acids	up	FALSE	up	9	9	9	6231.8	1738.8	5994.2	4085.3	4532.2	9	5858.3	5781	13202
pmb0197	C11H15N5O5	N2-methylguanosine	Nucleotides and derivatives	Nucleotides and derivatives	down	FALSE	FALSE	116290	101490	131090	62218	43263	62643	101630	89872	83998	84840	91271	90084
Lmjn010398	C20H30O3	Ciliaric acid	Terpenoids	Sesquiterpenoids	up	FALSE	FALSE	16399.7	8020.4	24779	40206	28026	44927	16773	59658	33336	13768	37539	11957
pmc0066	C10H13N4O7P	2'-Deoxyinosine-5'-monophosphate	Nucleotides and derivatives	Nucleotides and derivatives	up	FALSE	FALSE	4183750	4978600	3388900	8502200	9123400	9271500	9842700	7428400	6351100	3985600	4549600	6614200
Hmln002806	C16H16O8	3-O-Caffeoylshikimic acid	Phenolic acids	Phenolic acids	up	FALSE	FALSE	194202	96334	292070	429810	419770	364340	92567	409610	255830	210720	424900	251810
pmb1283	C18H33N5O6S	L-Glutaminyl-L-valyl-L-valyl-L-cysteine	Amino acids and derivatives	Amino acids and derivatives	up	FALSE	up	20383.5	15950	24817	52428	51143	51163	41042	35345	41644	52206	90403	30463
pmd0151	C28H44NO9P	LysoPS 22:6	Lipids	Glycerol ester	up	FALSE	up	9	9	9	832.13	1293.1	2192.1	9	9	9	2276.2	908.12	3163.4
Hmyn006303	C27H47O12P	LysoPI(18:3)	Lipids	Glycerol ester	up	FALSE	up	116.17	9	223.34	1236.8	1642.4	2692.3	581.19	1089.2	9	4282.1	2816.6	4478.9
mws4134	C20H32N6O12S2	Oxidized Glutathione	Amino acids and derivatives	Amino acids and derivatives	up	FALSE	up	9303.35	11503	7103.7	19729	26039	28161	12282	13906	13961	36919	19937	49623
Lmxp010913	C35H66NO9P	1-(9Z-Octadecenoyl)-2-(9-oxo-nonanoyl)-sn-glycero-3-phosphocholine	Lipids	Glycerol ester	up	FALSE	up	6849.75	9186.3	4513.2	32112	47873	55959	21347	15255	6620.6	45838	33090	49507
mws0982	C6H11N3	1-Methylhistamine	Others	Others	FALSE	FALSE	up	5348.7	5048.9	5648.5	14752	7289.7	7665.6	8708.6	12310	9670.6	11868	15268	7245.1
mws0258	C6H13NO2	L-Isoleucine*	Amino acids and derivatives	Amino acids and derivatives	FALSE	FALSE	up	974125	911150	1037100	1746000	1497400	1912700	1716600	2029400	1908600	2052200	1592900	2481400
pmp001198	C6H13NO2	6-Deoxyfagomine	Alkaloids	Alkaloids	FALSE	FALSE	up	4891950	4813200	4970700	8495300	7449800	9666500	8398200	9414600	9880600	10036000	8080400	11514000
mws0227	C6H13NO2	L-Leucine*	Amino acids and derivatives	Amino acids and derivatives	FALSE	FALSE	up	1094500	1072500	1116500	1873600	1685200	2155800	1916400	2135300	2169900	2208300	1835500	2569500
pme0295	C6H11NO3	4-Acetamidobutyric acid	Organic acids	Organic acids	FALSE	FALSE	up	577330	500310	654350	935390	862930	1037400	667380	831420	847860	1250600	1331800	1209600
pme1383	C8H11NO3	Pyridoxine	Others	Vitamin	FALSE	FALSE	up	398400	453850	342950	586110	667820	526770	712340	812660	830860	1011200	740040	967250
mws2623	C18H34O2	11-Octadecanoic acid(Vaccenic acid)*	Lipids	Free fatty acids	FALSE	FALSE	down	1855650	1851800	1859500	1070300	793370	1074000	1071900	961750	935660	824490	976980	475650
pmn001690	C16H24O7	3-Hydroxy-4-isopropylbenzylalcohol 3-glucoside	Phenolic acids	Phenolic acids	FALSE	FALSE	up	12666.3	21339	3993.6	16744	19590	21532	29588	37217	34050	43876	37641	33944
Hmgn004139	C20H22O7	Isohydroxymatairesinol	Lignans and Coumarins	Lignans	FALSE	FALSE	up	6055.75	5548.7	6562.8	8046.5	12514	7832.4	13268	7731.7	10301	8898.9	14108	13945
Lmhn204620	C22H18O9	p-coumaroylp-coumaroylmalic acid	Phenolic acids	Phenolic acids	FALSE	FALSE	up	2912.2	3426.4	2398	5197.9	6509.3	5294.3	2138.6	4391.6	1982	4879.5	7412.5	7145.2
Lmhp009526	C27H46O9	2-γ-Linolenoyl-glycerol-glucoside*	Lipids	Glycerol ester	FALSE	FALSE	down	350360	417680	283040	185180	255400	178580	179920	213640	206670	156160	148250	142990
Lmhp008744	C33H56O14	1-α-Linolenoyl-glycerol-diglucoside*	Lipids	Glycerol ester	FALSE	FALSE	down	103000	118880	87120	58241	65849	56768	55875	72044	75176	45874	42142	49565
mws0043	C21H22O8	Nobiletin	Flavonoids	Flavonoid	FALSE	FALSE	down	230095	325160	135030	60534	335270	80629	154330	60158	111490	19350	38396	13423
HJN110	C30H48O3	Betulinic acid*	Terpenoids	Triterpene	FALSE	FALSE	down	232985	255580	210390	166540	150410	150980	127700	107810	146200	120330	124080	104370
